# Supplementary material for: Hospital admissions for skin and soft tissue infections in a population with endemic scabies: A prospective study in Fiji, 2018–2019
Source: PLoS Negl Trop Dis. 2020 Dec 9;14(12):e0008887. doi: 10.1371/journal.pntd.0008887 (PMC7752096; doi:10.1371/journal.pntd.0008887)
Supplement: S1 Data — (XLSX) [file pntd.0008887.s008.xlsx]

## Sheet: Sheet1
record_id	study_id	dob	sex	enroldate	enrolage_yrs	admisdate	dischadate	los	ethnicity	ethnispeci	ref_from	ref_from_where	ref_to	ref_to_where	adm_outcome	adm_outcome_dis	diagnosis___1	diagnosis___2	diagnosis___3	diagnosis___4	diagnosis___5	diagnosis___6	diagnosis___7	diagnosis___8	scabies	impetigoyn	bc	bcr___sa	bcr___nmrsa	bcr___mrsa	bcr___gas	bcr___gcs	bcr___ggs	bcr___oth	spec_bc	stss	amputation	icuadmit	icudays	surgery	spec_surg	ventilation	vent_days	ivab	ivab_check___clox	ivab_check___gent	ivab_check___pen	ivab_check___met	ivab_check___ery
17	10009	April 7, 1966	male	July 27, 2018	52.3039	June 28, 2018	July 27, 2018	30	iTaukei		No		No		discharged		Unchecked	Checked	Unchecked	Unchecked	Unchecked	Checked	Unchecked	Unchecked	no	No	positive	Checked	Unchecked	Unchecked	Unchecked	Unchecked	Unchecked	Unchecked		no	no	no		yes	Incision and drainage, wound wash, debridement x 5	no		yes	Checked	Checked	Checked	Unchecked	Unchecked
1	10001	June 17, 1995	female	July 16, 2018	23.0801	July 12, 2018	July 27, 2018	16	iTaukei		No		No		discharged		Unchecked	Unchecked	Unchecked	Unchecked	Unchecked	Checked	Unchecked	Unchecked	no	No		Unchecked	Unchecked	Unchecked	Unchecked	Unchecked	Unchecked	Unchecked		no	no	no		no		no		yes	Checked	Checked	Unchecked	Unchecked	Unchecked
2	10002	July 29, 1934	male	July 16, 2018	83.9644	July 14, 2018	July 21, 2018	8	Fijian of Indian decent		No		No		discharged		Unchecked	Unchecked	Unchecked	Unchecked	Unchecked	Checked	Unchecked	Unchecked	no	No	negative	Unchecked	Unchecked	Unchecked	Unchecked	Unchecked	Unchecked	Unchecked		no	no	no		no		no		yes	Checked	Checked	Checked	Unchecked	Unchecked
11	20004	October 12, 1936	female	July 20, 2018	81.7686	July 15, 2018	July 24, 2018	10	Fijian of Indian decent		No		No		discharged		Unchecked	Unchecked	Unchecked	Unchecked	Unchecked	Checked	Unchecked	Unchecked	no	No	negative	Unchecked	Unchecked	Unchecked	Unchecked	Unchecked	Unchecked	Unchecked		no	no	no		yes	Sacral debridement	no		yes	Checked	Checked	Unchecked	Unchecked	Unchecked
10	20003	January 1, 1933	male	July 17, 2018	85.5387	July 15, 2018	July 18, 2018	4	iTaukei		No		No		discharged		Unchecked	Unchecked	Unchecked	Unchecked	Unchecked	Checked	Unchecked	Unchecked	no	No	negative	Unchecked	Unchecked	Unchecked	Unchecked	Unchecked	Unchecked	Unchecked		no	no	no		yes	Right shoulder carbuncle debridement	no		yes	Checked	Checked	Unchecked	Unchecked	Unchecked
8677-1	10033	March 9, 1983	female	August 28, 2018	35.4716	July 16, 2018	October 15, 2018	92	Fijian of Indian decent		No		No		discharged		Unchecked	Unchecked	Unchecked	Unchecked	Unchecked	Checked	Unchecked	Unchecked	no	No		Unchecked	Unchecked	Unchecked	Unchecked	Unchecked	Unchecked	Unchecked		no	no	no		yes	Caesarian Section.	no		no	Unchecked	Unchecked	Unchecked	Unchecked	Unchecked
19	10011	December 5, 1956	female	July 27, 2018	61.64	July 18, 2018	July 31, 2018	14	iTaukei		Yes	Savusavu Hospital	No		discharged		Unchecked	Unchecked	Unchecked	Unchecked	Unchecked	Checked	Unchecked	Unchecked	yes	No	negative	Unchecked	Unchecked	Unchecked	Unchecked	Unchecked	Unchecked	Unchecked		no	no	yes	2	yes	Exploration Laparotomy -removal of Necrotic tissues.	yes	2	yes	Unchecked	Unchecked	Checked	Unchecked	Unchecked
33	10016	April 27, 1984	male	August 3, 2018	34.2669	July 18, 2018	September 14, 2018	59	Other	Kioan	Yes	Savusavu	Yes	Savusavu	discharged		Unchecked	Unchecked	Unchecked	Unchecked	Unchecked	Checked	Unchecked	Unchecked	no	No	positive	Unchecked	Unchecked	Unchecked	Unchecked	Unchecked	Unchecked	Checked	pseudomonas aeruginosa	no	no	yes	7	yes	Debridement and wound wash	no		yes	Checked	Unchecked	Unchecked	Unchecked	Unchecked
12	20005	January 1, 1964	female	July 20, 2018	54.5489	July 19, 2018	July 21, 2018	3	iTaukei		No		No		discharged		Unchecked	Unchecked	Unchecked	Unchecked	Unchecked	Checked	Unchecked	Unchecked	no	No	negative	Unchecked	Unchecked	Unchecked	Unchecked	Unchecked	Unchecked	Unchecked		no	no	no		yes	Wound debridement	no		yes	Checked	Checked	Checked	Unchecked	Unchecked
13	20006	November 27, 1947	female	July 25, 2018	70.6585	July 19, 2018	July 22, 2018	4	iTaukei		No		No		discharged		Unchecked	Unchecked	Unchecked	Unchecked	Unchecked	Checked	Unchecked	Unchecked	no	No	negative	Unchecked	Unchecked	Unchecked	Unchecked	Unchecked	Unchecked	Unchecked		no	no	no		yes	Debridement	no		yes	Checked	Checked	Unchecked	Unchecked	Unchecked
16	10008	May 6, 1976	male	July 27, 2018	42.2231	July 20, 2018	July 22, 2018	3	Fijian of Indian decent		No		No		discharged		Unchecked	Unchecked	Unchecked	Unchecked	Unchecked	Checked	Unchecked	Unchecked	no	No		Unchecked	Unchecked	Unchecked	Unchecked	Unchecked	Unchecked	Unchecked		no	no	no		yes	Incision and Drain	no		yes	Checked	Checked	Unchecked	Unchecked	Unchecked
3	10003	January 1, 1959	male	July 23, 2018	59.5565	July 20, 2018	August 1, 2018	13	Fijian of Indian decent		No		No		discharged		Unchecked	Unchecked	Unchecked	Unchecked	Unchecked	Checked	Unchecked	Unchecked	no	No		Unchecked	Unchecked	Unchecked	Unchecked	Unchecked	Unchecked	Unchecked		no	no	no		no		no		yes	Checked	Unchecked	Checked	Unchecked	Unchecked
15	20008	September 16, 1960	male	July 26, 2018	57.8563	July 20, 2018	August 17, 2018	29	Fijian of Indian decent		No		No		discharged		Unchecked	Unchecked	Unchecked	Unchecked	Unchecked	Checked	Checked	Unchecked	no	No	negative	Unchecked	Unchecked	Unchecked	Unchecked	Unchecked	Unchecked	Unchecked		no	yes	no		yes	Above knee amputation	no		yes	Unchecked	Unchecked	Unchecked	Unchecked	Unchecked
5	10005	May 25, 1952	male	July 24, 2018	66.1629	July 22, 2018	August 10, 2018	20	iTaukei		No		No		discharged		Unchecked	Unchecked	Unchecked	Unchecked	Unchecked	Checked	Checked	Unchecked	no	No	negative	Unchecked	Unchecked	Unchecked	Unchecked	Unchecked	Unchecked	Unchecked		no	no	no		yes	Knee Aspiration and washout.	no		yes	Checked	Unchecked	Checked	Unchecked	Unchecked
28	20014	May 28, 1965	female	August 2, 2018	53.18	July 22, 2018	July 24, 2018	3	Fijian of Indian decent		No		No		discharged		Unchecked	Unchecked	Unchecked	Unchecked	Unchecked	Checked	Unchecked	Unchecked	no	No		Unchecked	Unchecked	Unchecked	Unchecked	Unchecked	Unchecked	Unchecked		no	no	no		yes	Abscess drainage	no		yes	Checked	Checked	Unchecked	Unchecked	Unchecked
14	20007	March 26, 1977	male	July 23, 2018	41.3251	July 23, 2018	July 25, 2018	3	Fijian of Indian decent		No		No		discharged		Unchecked	Unchecked	Unchecked	Unchecked	Unchecked	Checked	Unchecked	Unchecked	no	No		Unchecked	Unchecked	Unchecked	Unchecked	Unchecked	Unchecked	Unchecked		no	no	no		yes	Right arm debridement	no		yes	Checked	Checked	Unchecked	Unchecked	Unchecked
20	10012	April 3, 2017	female	July 30, 2018	1.32238	July 23, 2018	July 26, 2018	4	iTaukei		No		No		discharged		Unchecked	Unchecked	Unchecked	Unchecked	Unchecked	Checked	Unchecked	Unchecked	yes	No	negative	Unchecked	Unchecked	Unchecked	Unchecked	Unchecked	Unchecked	Unchecked		no	no	no		no		no		yes	Checked	Unchecked	Unchecked	Unchecked	Unchecked
18	10010	January 1, 1961	female	July 27, 2018	57.566	July 24, 2018	July 27, 2018	4	Fijian of Indian decent		No		No		discharged		Unchecked	Unchecked	Unchecked	Unchecked	Unchecked	Checked	Unchecked	Unchecked	no	No		Unchecked	Unchecked	Unchecked	Unchecked	Unchecked	Unchecked	Unchecked		no	no	no		yes	L foot debridement	no		yes	Checked	Checked	Unchecked	Unchecked	Unchecked
7	10007	August 19, 2006	male	July 26, 2018	11.9343	July 25, 2018	July 28, 2018	4	iTaukei		Yes	Savusavu Hospital	No		discharged		Unchecked	Unchecked	Unchecked	Unchecked	Unchecked	Checked	Unchecked	Unchecked	no	No	negative	Unchecked	Unchecked	Unchecked	Unchecked	Unchecked	Unchecked	Unchecked		no	no	no		yes	Incision and Drainage periauricular abscess	no		yes	Checked	Checked	Unchecked	Unchecked	Unchecked
6	10006	January 1, 1958	female	July 26, 2018	60.564	July 25, 2018	July 28, 2018	4	Fijian of Indian decent		No		No		discharged		Unchecked	Unchecked	Unchecked	Unchecked	Unchecked	Checked	Unchecked	Unchecked	no	No	negative	Unchecked	Unchecked	Unchecked	Unchecked	Unchecked	Unchecked	Unchecked		no	no	no		no		no		yes	Unchecked	Checked	Unchecked	Unchecked	Unchecked
43	20022	April 10, 1967	female	August 9, 2018	51.332	July 26, 2018	July 28, 2018	3	Fijian of Indian decent		No		No		discharged		Unchecked	Unchecked	Unchecked	Unchecked	Unchecked	Checked	Unchecked	Unchecked	no	No	negative	Unchecked	Unchecked	Unchecked	Unchecked	Unchecked	Unchecked	Unchecked		no	no	no		yes	Debridement back carbuncle	no		yes	Checked	Checked	Unchecked	Unchecked	Unchecked
21	10013	February 16, 2007	female	July 31, 2018	11.4524	July 27, 2018	August 19, 2018	24	iTaukei		Yes	Seaqaqa Health Centre	No		discharged		Unchecked	Checked	Unchecked	Unchecked	Unchecked	Checked	Checked	Unchecked	no	No	positive	Checked	Unchecked	Unchecked	Unchecked	Unchecked	Unchecked	Unchecked		no	no	yes	6	yes	L hip joint washout, L gluteal and psoas abscess drainage x 3	no		yes	Checked	Checked	Unchecked	Unchecked	Unchecked
25	20011	August 9, 1985	male	July 31, 2018	32.9747	July 28, 2018	July 31, 2018	4	iTaukei		No		No		discharged		Unchecked	Unchecked	Unchecked	Unchecked	Unchecked	Checked	Unchecked	Unchecked	no	No		Unchecked	Unchecked	Unchecked	Unchecked	Unchecked	Unchecked	Unchecked		no	no	no		yes	Right arm & back debridement.	no		yes	Checked	Checked	Unchecked	Unchecked	Unchecked
23	20009	October 1, 1974	female	July 31, 2018	43.8302	July 28, 2018	August 30, 2018	34	iTaukei		Yes	Taveuni	No		discharged		Unchecked	Unchecked	Unchecked	Unchecked	Unchecked	Checked	Unchecked	Unchecked	no	No	positive	Unchecked	Unchecked	Unchecked	Unchecked	Unchecked	Unchecked	Checked	Gram Negative Bacilli, E Coli	no	no	no		no		no		yes	Checked	Checked	Checked	Unchecked	Unchecked
27	20013	June 10, 2002	female	August 1, 2018	16.1424	July 30, 2018	August 2, 2018	4	iTaukei		Yes	Taveuni	No		discharged		Unchecked	Unchecked	Unchecked	Unchecked	Unchecked	Checked	Unchecked	Unchecked	no	No		Unchecked	Unchecked	Unchecked	Unchecked	Unchecked	Unchecked	Unchecked		no	no	no		yes	Incision & drainage	no		yes	Checked	Checked	Unchecked	Unchecked	Unchecked
32	10015	September 16, 2012	female	August 2, 2018	5.87543	July 31, 2018	August 6, 2018	7	iTaukei		Yes	Nabouwalu Hospital	No		discharged		Unchecked	Unchecked	Unchecked	Unchecked	Unchecked	Checked	Unchecked	Unchecked	no	No	negative	Unchecked	Unchecked	Unchecked	Unchecked	Unchecked	Unchecked	Unchecked		no	no	no		yes	Incision and drainage,Wound wash	no		yes	Checked	Checked	Unchecked	Unchecked	Unchecked
29	20015	April 26, 1999	female	August 2, 2018	19.269	July 31, 2018	August 5, 2018	6	iTaukei		Yes	Nabouwalu	No		discharged		Unchecked	Checked	Unchecked	Unchecked	Unchecked	Checked	Unchecked	Unchecked	no	No	positive	Checked	Unchecked	Unchecked	Unchecked	Unchecked	Unchecked	Unchecked		no	no	no		yes	Incision and drainage & Debridement	no		yes	Checked	Checked	Unchecked	Unchecked	Unchecked
26	20012	September 4, 1985	male	August 1, 2018	32.9062	July 31, 2018	August 8, 2018	9	iTaukei		No		No		discharged		Unchecked	Unchecked	Unchecked	Unchecked	Unchecked	Checked	Unchecked	Unchecked	no	No	negative	Unchecked	Unchecked	Unchecked	Unchecked	Unchecked	Unchecked	Unchecked		no	no	no		no		no		yes	Checked	Checked	Checked	Unchecked	Unchecked
31	20017	April 21, 1973	female	August 3, 2018	45.2841	August 1, 2018	August 3, 2018	3	Fijian of Indian decent		No		No		discharged		Unchecked	Unchecked	Unchecked	Unchecked	Unchecked	Checked	Unchecked	Unchecked	no	No		Unchecked	Unchecked	Unchecked	Unchecked	Unchecked	Unchecked	Unchecked		no	no	no		yes	Incision and drainage of R labial chronic abscess	no		yes	Checked	Unchecked	Unchecked	Unchecked	Unchecked
30	20016	January 1, 1946	male	August 3, 2018	72.5859	August 2, 2018	August 4, 2018	3	Fijian of Indian decent		No		No		discharged		Unchecked	Unchecked	Unchecked	Unchecked	Unchecked	Checked	Unchecked	Unchecked	no	No		Unchecked	Unchecked	Unchecked	Unchecked	Unchecked	Unchecked	Unchecked		no	no	no		yes	Left Thigh Debridement & left knee incise and Drainage.	no		yes	Checked	Checked	Unchecked	Unchecked	Unchecked
34	10017	June 6, 2018	female	August 3, 2018	0.158795	August 2, 2018	September 3, 2018	33	Other	Rabian	Yes	Rabi Health Centre	No		discharged		Unchecked	Checked	Unchecked	Unchecked	Unchecked	Checked	Unchecked	Unchecked	no	No	positive	Checked	Unchecked	Unchecked	Unchecked	Unchecked	Unchecked	Unchecked		no	no	no		no		no		yes	Checked	Checked	Unchecked	Checked	Unchecked
36	20019	December 24, 1927	male	August 6, 2018	90.6174	August 4, 2018	August 6, 2018	3	iTaukei		No		No		discharged		Unchecked	Unchecked	Unchecked	Unchecked	Unchecked	Checked	Unchecked	Unchecked	no	No		Unchecked	Unchecked	Unchecked	Unchecked	Unchecked	Unchecked	Unchecked		no	no	no		no		no		yes	Checked	Checked	Checked	Unchecked	Unchecked
35	20018	June 1, 2000	male	August 6, 2018	18.1793	August 4, 2018	August 19, 2018	16	iTaukei		No		No		discharged		Unchecked	Checked	Unchecked	Unchecked	Unchecked	Checked	Unchecked	Unchecked	no	No	positive	Checked	Unchecked	Unchecked	Unchecked	Unchecked	Unchecked	Unchecked		no	no	no		yes	Incision and Drainage of left shoulder abscess.	no		yes	Checked	Checked	Unchecked	Unchecked	Unchecked
39	10018	June 15, 2005	male	August 7, 2018	13.1444	August 5, 2018	August 19, 2018	15	iTaukei		Yes	Savusavu	No		discharged		Unchecked	Checked	Unchecked	Unchecked	Unchecked	Checked	Unchecked	Unchecked	no	No	positive	Checked	Unchecked	Unchecked	Unchecked	Unchecked	Unchecked	Unchecked		no	no	no		yes	Incision and Drainage,Wound wash	no		yes	Checked	Checked	Checked	Unchecked	Unchecked
40	10019	March 18, 2018	female	August 8, 2018	0.391513	August 7, 2018	September 7, 2018	32	iTaukei		Yes	Seaqaqa Health Centre	No		discharged		Unchecked	Unchecked	Unchecked	Unchecked	Unchecked	Checked	Unchecked	Unchecked	yes	Yes	negative	Unchecked	Unchecked	Unchecked	Unchecked	Unchecked	Unchecked	Unchecked		no	no	yes	6	no		yes	6	yes	Checked	Unchecked	Unchecked	Unchecked	Unchecked
45	20024	March 18, 1955	female	August 10, 2018	63.3977	August 8, 2018	August 10, 2018	3	Other	Kioan	No		No		discharged		Unchecked	Unchecked	Unchecked	Unchecked	Unchecked	Checked	Unchecked	Unchecked	no	No	negative	Unchecked	Unchecked	Unchecked	Unchecked	Unchecked	Unchecked	Unchecked		no	no	no		yes	Incision and Drainage	no		yes	Checked	Checked	Unchecked	Unchecked	Unchecked
8677-2	10034	December 7, 1998	female	August 28, 2018	19.7235	August 9, 2018	September 1, 2018	24	iTaukei		No		No		discharged		Unchecked	Unchecked	Unchecked	Unchecked	Unchecked	Checked	Unchecked	Unchecked	no	No		Unchecked	Unchecked	Unchecked	Unchecked	Unchecked	Unchecked	Unchecked		no	no	no		yes	Caesarian Section	no		yes	Unchecked	Unchecked	Unchecked	Unchecked	Unchecked
58	20030	June 26, 1960	female	August 23, 2018	58.1574	August 9, 2018	August 11, 2018	3	Fijian of Indian decent		No		No		discharged		Unchecked	Unchecked	Unchecked	Unchecked	Unchecked	Checked	Unchecked	Unchecked	no	No	negative	Unchecked	Unchecked	Unchecked	Unchecked	Unchecked	Unchecked	Unchecked		no	no	no		yes	Incision and Drainage & Debridement	no		yes	Checked	Checked	Unchecked	Unchecked	Unchecked
42	10021	November 1, 2017	male	August 10, 2018	0.772074	August 9, 2018	August 13, 2018	5	iTaukei		Yes	Taveuni Hospital	No		discharged		Unchecked	Unchecked	Unchecked	Unchecked	Unchecked	Checked	Unchecked	Unchecked	yes	Yes		Unchecked	Unchecked	Unchecked	Unchecked	Unchecked	Unchecked	Unchecked		no	no	no		yes	Incision and drainage	no		yes	Checked	Checked	Unchecked	Unchecked	Unchecked
41	10020	November 15, 2016	male	August 10, 2018	1.73306	August 9, 2018	August 15, 2018	7	iTaukei		No		No		discharged		Unchecked	Unchecked	Unchecked	Unchecked	Unchecked	Checked	Unchecked	Unchecked	yes	No	negative	Unchecked	Unchecked	Unchecked	Unchecked	Unchecked	Unchecked	Unchecked		no	no	no		no		no		yes	Checked	Unchecked	Unchecked	Unchecked	Unchecked
47	10022	August 18, 2017	female	August 14, 2018	0.988364	August 9, 2018	August 19, 2018	11	iTaukei		Yes	Savusavu	No		discharged		Unchecked	Unchecked	Unchecked	Unchecked	Unchecked	Checked	Unchecked	Unchecked	yes	No	negative	Unchecked	Unchecked	Unchecked	Unchecked	Unchecked	Unchecked	Unchecked		no	no	yes	5	no		yes	4	yes	Checked	Unchecked	Unchecked	Unchecked	Unchecked
8676-8	20044	November 23, 1977	female	August 31, 2018	40.7693	August 10, 2018	September 5, 2018	27	iTaukei		No		No		discharged		Unchecked	Unchecked	Unchecked	Unchecked	Unchecked	Checked	Unchecked	Unchecked	no	No	negative	Unchecked	Unchecked	Unchecked	Unchecked	Unchecked	Unchecked	Unchecked		no	yes	no		yes	Above knee amputation	no		yes	Checked	Checked	Unchecked	Unchecked	Unchecked
8676-1	20037	May 3, 1992	female	August 28, 2018	26.319	August 12, 2018	August 14, 2018	3	Fijian of Indian decent		No		No		discharged		Unchecked	Unchecked	Unchecked	Unchecked	Unchecked	Checked	Unchecked	Unchecked	no	No		Unchecked	Unchecked	Unchecked	Unchecked	Unchecked	Unchecked	Unchecked		no	no	no		yes	Marsupialisation of left batholins abscess	no		yes	Checked	Checked	Unchecked	Unchecked	Unchecked
46	20025	May 9, 1988	male	August 14, 2018	30.2642	August 13, 2018	August 16, 2018	4	iTaukei		No		No		discharged		Unchecked	Unchecked	Unchecked	Unchecked	Unchecked	Checked	Unchecked	Unchecked	no	No	negative	Unchecked	Unchecked	Unchecked	Unchecked	Unchecked	Unchecked	Unchecked		no	no	no		yes	Incision and Drainage middle finger	no		yes	Checked	Checked	Unchecked	Unchecked	Unchecked
50	10024	September 4, 2004	male	August 16, 2018	13.9466	August 14, 2018	August 18, 2018	5	Fijian of Indian decent		No		No		discharged		Unchecked	Unchecked	Unchecked	Unchecked	Unchecked	Checked	Unchecked	Unchecked	no	No		Unchecked	Unchecked	Unchecked	Unchecked	Unchecked	Unchecked	Unchecked		no	no	no		yes	Incision and Drainage	no		yes	Checked	Unchecked	Unchecked	Unchecked	Unchecked
57	10028	May 12, 1992	female	August 23, 2018	26.2806	August 14, 2018	September 25, 2018	43	iTaukei		No		No		discharged		Unchecked	Unchecked	Unchecked	Unchecked	Unchecked	Checked	Unchecked	Unchecked	no	No	negative	Unchecked	Unchecked	Unchecked	Unchecked	Unchecked	Unchecked	Unchecked		no	no	no		yes	Caesarian Section.	no		yes	Checked	Checked	Unchecked	Unchecked	Unchecked
51	10025	March 31, 2005	male	August 16, 2018	13.3771	August 15, 2018	August 17, 2018	3	iTaukei		Yes	Nabouwalu	No		discharged		Unchecked	Unchecked	Unchecked	Unchecked	Unchecked	Checked	Unchecked	Unchecked	yes	No	negative	Unchecked	Unchecked	Unchecked	Unchecked	Unchecked	Unchecked	Unchecked		no	no	no		yes	Incision and Drain,Wound irrigation.	no		yes	Checked	Unchecked	Unchecked	Unchecked	Unchecked
49	20026	August 16, 1976	male	August 16, 2018	41.9986	August 15, 2018	August 17, 2018	3	iTaukei		No		No		discharged		Unchecked	Unchecked	Unchecked	Unchecked	Unchecked	Checked	Unchecked	Unchecked	no	No		Unchecked	Unchecked	Unchecked	Unchecked	Unchecked	Unchecked	Unchecked		no	no	no		no		no		yes	Checked	Checked	Unchecked	Unchecked	Unchecked
53	20027	February 2, 1973	female	August 17, 2018	45.5359	August 17, 2018	August 21, 2018	5	Fijian of Indian decent		No		No		discharged		Unchecked	Unchecked	Unchecked	Unchecked	Unchecked	Checked	Unchecked	Unchecked	no	No		Unchecked	Unchecked	Unchecked	Unchecked	Unchecked	Unchecked	Unchecked		no	no	no		no		no		yes	Checked	Checked	Unchecked	Checked	Unchecked
8676-20	20056	July 18, 1987	male	September 6, 2018	31.1376	August 17, 2018	September 6, 2018	21	iTaukei		No		No		discharged		Unchecked	Unchecked	Unchecked	Unchecked	Unchecked	Checked	Unchecked	Unchecked	no	No		Unchecked	Unchecked	Unchecked	Unchecked	Unchecked	Unchecked	Unchecked		no	no	no		yes	Left Thigh SSI wound wash & Debridement	no		yes	Checked	Unchecked	Unchecked	Unchecked	Unchecked
55	10027	April 17, 2017	female	August 20, 2018	1.34155	August 18, 2018	September 26, 2018	40	iTaukei		No		No		discharged		Unchecked	Unchecked	Unchecked	Unchecked	Unchecked	Checked	Unchecked	Unchecked	yes	Yes	negative	Unchecked	Unchecked	Unchecked	Unchecked	Unchecked	Unchecked	Unchecked		no	no	yes	8	no		yes	5	yes	Checked	Checked	Unchecked	Unchecked	Unchecked
54	20028	December 19, 1980	female	August 20, 2018	37.6673	August 19, 2018	August 27, 2018	9	iTaukei		No		No		discharged		Unchecked	Unchecked	Unchecked	Unchecked	Unchecked	Checked	Unchecked	Unchecked	no	No	negative	Unchecked	Unchecked	Unchecked	Unchecked	Unchecked	Unchecked	Unchecked		no	no	no		yes	Incision and Drainage	no		yes	Checked	Checked	Checked	Unchecked	Unchecked
8676-40	20076	August 3, 1956	female	September 20, 2018	62.13	August 20, 2018	August 22, 2018	3	iTaukei		No		No		discharged		Unchecked	Unchecked	Unchecked	Unchecked	Unchecked	Checked	Unchecked	Unchecked	no	No		Unchecked	Unchecked	Unchecked	Unchecked	Unchecked	Unchecked	Unchecked		no	no	no		yes	Lower back carbuncle Debridement	no		yes	Checked	Checked	Unchecked	Unchecked	Unchecked
56	20029	August 21, 1987	male	August 21, 2018	31.0007	August 20, 2018	August 22, 2018	3	iTaukei		No		No		discharged		Unchecked	Unchecked	Unchecked	Unchecked	Unchecked	Checked	Unchecked	Unchecked	no	No		Unchecked	Unchecked	Unchecked	Unchecked	Unchecked	Unchecked	Unchecked		no	no	no		yes	Incision and Drainage, Debridement	no		yes	Checked	Checked	Unchecked	Unchecked	Unchecked
8676-9	20045	December 29, 1997	female	August 31, 2018	20.6708	August 21, 2018	September 2, 2018	13	Fijian of Indian decent		Yes	Seaqaqa	No		discharged		Unchecked	Unchecked	Unchecked	Unchecked	Unchecked	Checked	Unchecked	Unchecked	no	No	negative	Unchecked	Unchecked	Unchecked	Unchecked	Unchecked	Unchecked	Unchecked		no	no	yes	6	yes	Incision and Drainage of submandible abscess	yes	6	yes	Checked	Unchecked	Unchecked	Checked	Unchecked
8676-14	20050	January 1, 1976	female	September 4, 2018	42.6749	August 21, 2018	August 23, 2018	3	Fijian of Indian decent		No		No		discharged		Unchecked	Unchecked	Unchecked	Unchecked	Unchecked	Checked	Unchecked	Unchecked	no	No		Unchecked	Unchecked	Unchecked	Unchecked	Unchecked	Unchecked	Unchecked		no	no	no		yes	Batholins abscess Incision and Drainage	no		yes	Checked	Checked	Unchecked	Unchecked	Unchecked
59	20031	May 6, 1976	male	August 23, 2018	42.2971	August 21, 2018	August 23, 2018	3	Fijian of Indian decent		Yes	Coqeloa	No		discharged		Unchecked	Unchecked	Unchecked	Unchecked	Unchecked	Checked	Unchecked	Unchecked	no	No		Unchecked	Unchecked	Unchecked	Unchecked	Unchecked	Unchecked	Unchecked		no	no	no		yes	Multiple anal fistulectomy	no		yes	Checked	Checked	Unchecked	Unchecked	Unchecked
64	20034	June 15, 1990	female	August 24, 2018	28.1916	August 22, 2018	August 28, 2018	7	iTaukei		Yes	Taveuni hospital	Yes	Waiyevo hospital	transferred		Unchecked	Unchecked	Unchecked	Unchecked	Unchecked	Checked	Unchecked	Unchecked	no	No	negative	Unchecked	Unchecked	Unchecked	Unchecked	Unchecked	Unchecked	Unchecked		no	no	no		yes	Incision and Drainage & Biopsy	no		yes	Checked	Checked	Unchecked	Unchecked	Unchecked
62	10029	August 15, 1977	female	August 24, 2018	41.024	August 22, 2018	September 10, 2018	20	iTaukei		No		No		discharged		Checked	Unchecked	Unchecked	Unchecked	Unchecked	Checked	Unchecked	Unchecked	no	No	negative	Unchecked	Unchecked	Unchecked	Unchecked	Unchecked	Unchecked	Unchecked		no	no	yes	7	yes	Debridement and washout x 7	no		yes	Checked	Checked	Checked	Unchecked	Unchecked
60	20032	May 6, 1996	male	August 23, 2018	22.2971	August 22, 2018	August 24, 2018	3	Fijian of Indian decent		No		No		discharged		Unchecked	Unchecked	Unchecked	Unchecked	Unchecked	Checked	Unchecked	Unchecked	no	No		Unchecked	Unchecked	Unchecked	Unchecked	Unchecked	Unchecked	Unchecked		no	no	no		no		no		yes	Checked	Checked	Unchecked	Unchecked	Unchecked
61	20033	April 16, 1986	male	August 23, 2018	32.3532	August 23, 2018	August 25, 2018	3	Fijian of Indian decent		No		No		discharged		Unchecked	Unchecked	Unchecked	Unchecked	Unchecked	Checked	Unchecked	Unchecked	no	No		Unchecked	Unchecked	Unchecked	Unchecked	Unchecked	Unchecked	Unchecked		no	no	no		yes	Debridement	no		yes	Checked	Checked	Unchecked	Unchecked	Unchecked
63	10030	August 15, 2017	female	August 24, 2018	1.02396	August 23, 2018	September 9, 2018	18	iTaukei		Yes	Wainikoro Health Centre.	No		discharged		Unchecked	Unchecked	Unchecked	Unchecked	Unchecked	Checked	Unchecked	Unchecked	no	No	positive	Unchecked	Unchecked	Unchecked	Unchecked	Unchecked	Unchecked	Checked	Streptococcus pneumoniae	no	no	no		yes	Incision and drainage	no		yes	Checked	Checked	Checked	Unchecked	Unchecked
65	20035	October 24, 2002	male	August 27, 2018	15.8412	August 24, 2018	August 27, 2018	4	iTaukei		No		No		discharged		Unchecked	Unchecked	Unchecked	Unchecked	Unchecked	Checked	Unchecked	Unchecked	no	No		Unchecked	Unchecked	Unchecked	Unchecked	Unchecked	Unchecked	Unchecked		no	no	no		yes	Incision and Drainage	no		yes	Checked	Checked	Unchecked	Unchecked	Unchecked
8676-32	20068	December 30, 1992	female	September 14, 2018	25.7057	August 24, 2018	August 26, 2018	3	iTaukei		No		No		discharged		Unchecked	Unchecked	Unchecked	Unchecked	Unchecked	Checked	Unchecked	Unchecked	no	No		Unchecked	Unchecked	Unchecked	Unchecked	Unchecked	Unchecked	Unchecked		no	no	no		yes	Left breast abscess Incision and Drainage	no		no	Unchecked	Unchecked	Unchecked	Unchecked	Unchecked
67	10031	April 16, 2018	male	August 27, 2018	0.364134	August 24, 2018	August 27, 2018	4	iTaukei		No		No		discharged		Unchecked	Unchecked	Unchecked	Unchecked	Unchecked	Checked	Unchecked	Unchecked	no	No	negative	Unchecked	Unchecked	Unchecked	Unchecked	Unchecked	Unchecked	Unchecked		no	no	no		no		no		yes	Checked	Checked	Unchecked	Checked	Unchecked
68	10032	September 7, 2007	male	August 27, 2018	10.9706	August 24, 2018	August 27, 2018	4	iTaukei		No		No		discharged		Unchecked	Unchecked	Unchecked	Unchecked	Unchecked	Checked	Unchecked	Unchecked	no	No		Unchecked	Unchecked	Unchecked	Unchecked	Unchecked	Unchecked	Unchecked		no	no	no		yes	Incision and Drainage	no		yes	Checked	Checked	Unchecked	Unchecked	Unchecked
66	20036	October 7, 1988	female	August 27, 2018	29.8864	August 25, 2018	September 18, 2018	25	iTaukei		No		No		discharged		Unchecked	Unchecked	Unchecked	Unchecked	Unchecked	Checked	Unchecked	Unchecked	no	No		Unchecked	Unchecked	Unchecked	Unchecked	Unchecked	Unchecked	Unchecked		no	no	no		yes	Right leg fasciotomy	no		yes	Checked	Checked	Unchecked	Unchecked	Unchecked
8676-3	20039	September 9, 1959	male	August 28, 2018	58.9678	August 26, 2018	August 31, 2018	6	iTaukei		Yes	Taveuni	No		discharged		Unchecked	Unchecked	Unchecked	Unchecked	Unchecked	Checked	Unchecked	Unchecked	no	No		Unchecked	Unchecked	Unchecked	Unchecked	Unchecked	Unchecked	Unchecked		no	no	no		yes	foot debridement	no		yes	Checked	Checked	Unchecked	Unchecked	Unchecked
8677-12	10044	August 26, 2018	female	September 6, 2018	0.0301164	August 26, 2018	September 7, 2018	13	iTaukei		No		No		discharged		Unchecked	Unchecked	Unchecked	Unchecked	Unchecked	Checked	Unchecked	Unchecked	no	No	negative	Unchecked	Unchecked	Unchecked	Unchecked	Unchecked	Unchecked	Unchecked		no	no	no		no		no		yes	Checked	Unchecked	Unchecked	Unchecked	Unchecked
8676-2	20038	November 15, 1975	male	August 28, 2018	42.7844	August 26, 2018	August 29, 2018	4	iTaukei		Yes	Taveuni	No		discharged		Unchecked	Unchecked	Unchecked	Unchecked	Unchecked	Checked	Unchecked	Unchecked	no	No	negative	Unchecked	Unchecked	Unchecked	Unchecked	Unchecked	Unchecked	Unchecked		no	no	no		yes	Left foot Debridement	no		yes	Checked	Checked	Unchecked	Unchecked	Unchecked
8676-18	20054	September 27, 1961	female	September 6, 2018	56.9418	August 27, 2018	August 29, 2018	3	Fijian of Indian decent		No		No		discharged		Unchecked	Unchecked	Unchecked	Unchecked	Unchecked	Checked	Unchecked	Unchecked	no	No		Unchecked	Unchecked	Unchecked	Unchecked	Unchecked	Unchecked	Unchecked		no	no	no		yes	Incision and Drainage of right hand abscess	no		yes	Checked	Checked	Unchecked	Unchecked	Unchecked
8676-4	20040	September 17, 1975	male	August 28, 2018	42.9459	August 27, 2018	August 31, 2018	5	iTaukei		No		No		discharged		Unchecked	Unchecked	Unchecked	Unchecked	Unchecked	Checked	Unchecked	Unchecked	no	No	negative	Unchecked	Unchecked	Unchecked	Unchecked	Unchecked	Unchecked	Unchecked		no	no	no		no		no		yes	Checked	Checked	Unchecked	Unchecked	Unchecked
8676-5	20041	May 22, 1970	male	August 29, 2018	48.2711	August 28, 2018	August 30, 2018	3	iTaukei		No		No		discharged		Unchecked	Unchecked	Unchecked	Unchecked	Unchecked	Checked	Unchecked	Unchecked	no	No		Unchecked	Unchecked	Unchecked	Unchecked	Unchecked	Unchecked	Unchecked		no	no	no		yes	Right lower leg Incision and Drainage	no		yes	Checked	Checked	Unchecked	Unchecked	Unchecked
8676-10	20046	June 21, 1979	female	August 31, 2018	39.1951	August 30, 2018	September 2, 2018	4	Fijian of Indian decent		No		No		discharged		Unchecked	Unchecked	Unchecked	Unchecked	Unchecked	Checked	Unchecked	Unchecked	no	No		Unchecked	Unchecked	Unchecked	Unchecked	Unchecked	Unchecked	Unchecked		no	no	no		yes	Left breast abscess Incision and Drainage	no		yes	Checked	Unchecked	Unchecked	Unchecked	Unchecked
8676-13	20049	January 1, 1936	female	August 31, 2018	82.6639	August 30, 2018	September 6, 2018	8	Fijian of Indian decent		No		No		discharged		Unchecked	Unchecked	Unchecked	Unchecked	Unchecked	Checked	Unchecked	Unchecked	no	No	negative	Unchecked	Unchecked	Unchecked	Unchecked	Unchecked	Unchecked	Unchecked		no	no	no		no		no		yes	Checked	Unchecked	Checked	Unchecked	Unchecked
8676-7	20043	January 1, 2002	male	August 31, 2018	16.6626	August 30, 2018	September 3, 2018	5	iTaukei		No		No		discharged		Unchecked	Unchecked	Unchecked	Unchecked	Unchecked	Checked	Unchecked	Unchecked	no	No	negative	Unchecked	Unchecked	Unchecked	Unchecked	Unchecked	Unchecked	Unchecked		no	no	no		yes	Right Index finger abscess Incision and Drainage	no		yes	Checked	Checked	Unchecked	Unchecked	Unchecked
8676-6	20042	September 30, 2000	male	August 31, 2018	17.9165	August 31, 2018	September 1, 2018	2	iTaukei		No		No		discharged		Unchecked	Unchecked	Unchecked	Unchecked	Unchecked	Checked	Unchecked	Unchecked	no	No	negative	Unchecked	Unchecked	Unchecked	Unchecked	Unchecked	Unchecked	Unchecked		no	no	no		yes	Left upper thigh abscess Incision and Drainage	no		yes	Checked	Checked	Unchecked	Unchecked	Unchecked
8677-36	10068	February 7, 2007	male	October 5, 2018	11.6578	August 31, 2018	September 3, 2018	4	Fijian of Indian decent		No		No		discharged		Unchecked	Unchecked	Unchecked	Unchecked	Unchecked	Checked	Unchecked	Unchecked	no	No	negative	Unchecked	Unchecked	Unchecked	Unchecked	Unchecked	Unchecked	Unchecked		no	no	no		yes	Incision&drain.	no		yes	Checked	Checked	Unchecked	Unchecked	Unchecked
8676-12	20048	September 7, 1984	female	August 31, 2018	33.9795	August 31, 2018	September 2, 2018	3	iTaukei		Yes	Nabouwalu	No		discharged		Unchecked	Unchecked	Unchecked	Unchecked	Unchecked	Checked	Unchecked	Unchecked	no	No		Unchecked	Unchecked	Unchecked	Unchecked	Unchecked	Unchecked	Unchecked		no	no	no		yes	Right breast Incision and Drainage	no		yes	Checked	Checked	Unchecked	Unchecked	Unchecked
8676-19	20055	April 3, 1994	male	September 6, 2018	24.4271	August 31, 2018	September 2, 2018	3	iTaukei		No		No		discharged		Unchecked	Unchecked	Unchecked	Unchecked	Unchecked	Checked	Unchecked	Unchecked	no	No		Unchecked	Unchecked	Unchecked	Unchecked	Unchecked	Unchecked	Unchecked		no	no	no		yes	Incision and Drainage of left gluteal abscess	no		yes	Checked	Checked	Unchecked	Unchecked	Unchecked
8677-3	10035	April 25, 2017	male	September 3, 2018	1.35797	August 31, 2018	September 4, 2018	5	iTaukei		Yes	Savusavu Hospital	No		discharged		Unchecked	Unchecked	Unchecked	Unchecked	Unchecked	Checked	Unchecked	Unchecked	no	No	negative	Unchecked	Unchecked	Unchecked	Unchecked	Unchecked	Unchecked	Unchecked		no	no	no		yes	Incision and drainage	no		yes	Checked	Checked	Unchecked	Unchecked	Unchecked
8676-11	20047	February 2, 1958	female	August 31, 2018	60.575	August 31, 2018	September 6, 2018	7	Fijian of Indian decent		Yes	Seaqaqa	Yes	CWM Hospital	transferred		Unchecked	Unchecked	Unchecked	Unchecked	Unchecked	Checked	Unchecked	Unchecked	no	No	negative	Unchecked	Unchecked	Unchecked	Unchecked	Unchecked	Unchecked	Unchecked		no	no	no		no		no		yes	Checked	Unchecked	Unchecked	Unchecked	Unchecked
8676-15	20051	August 16, 1986	female	September 4, 2018	32.052	September 1, 2018	September 11, 2018	11	Fijian of Indian decent		Yes	Savusavu	Yes	Savusavu	transferred		Unchecked	Unchecked	Unchecked	Unchecked	Unchecked	Checked	Unchecked	Unchecked	no	No	negative	Unchecked	Unchecked	Unchecked	Unchecked	Unchecked	Unchecked	Unchecked		no	no	no		yes	Debridement of multiple bedsores	no		yes	Checked	Checked	Unchecked	Unchecked	Unchecked
8677-9	10041	January 12, 2014	female	September 5, 2018	4.64613	September 3, 2018	September 6, 2018	4	iTaukei		Yes	Tukavesi Health Centre	No		discharged		Unchecked	Unchecked	Unchecked	Unchecked	Unchecked	Checked	Unchecked	Unchecked	no	No		Unchecked	Unchecked	Unchecked	Unchecked	Unchecked	Unchecked	Unchecked		no	no	no		no		no		yes	Checked	Checked	Unchecked	Unchecked	Unchecked
8677-5	10037	March 12, 2009	female	September 4, 2018	9.48118	September 3, 2018	September 6, 2018	4	iTaukei		Yes	Nabouwalu Health Centre	No		discharged		Unchecked	Unchecked	Unchecked	Unchecked	Unchecked	Checked	Unchecked	Unchecked	no	No	negative	Unchecked	Unchecked	Unchecked	Unchecked	Unchecked	Unchecked	Unchecked		no	no	no		no		no		yes	Checked	Checked	Unchecked	Unchecked	Unchecked
8676-16	20052	July 21, 1998	male	September 6, 2018	20.1287	September 4, 2018	September 8, 2018	5	iTaukei		No		No		discharged		Unchecked	Unchecked	Unchecked	Unchecked	Unchecked	Checked	Unchecked	Unchecked	no	No		Unchecked	Unchecked	Unchecked	Unchecked	Unchecked	Unchecked	Unchecked		no	no	no		no		no		yes	Checked	Unchecked	Unchecked	Checked	Unchecked
8677-7	10039	October 25, 2017	female	September 5, 2018	0.862423	September 4, 2018	September 21, 2018	18	iTaukei		Yes	Savusavu Hospital	No		transferred		Unchecked	Unchecked	Unchecked	Unchecked	Unchecked	Checked	Unchecked	Unchecked	yes	No		Unchecked	Unchecked	Unchecked	Unchecked	Unchecked	Unchecked	Unchecked		no	no	no		no		no		yes	Checked	Checked	Unchecked	Unchecked	Unchecked
8677-6	10038	June 11, 2016	male	September 5, 2018	2.23409	September 4, 2018	September 6, 2018	3	Fijian of Indian decent		No		No		discharged		Unchecked	Unchecked	Unchecked	Unchecked	Unchecked	Checked	Unchecked	Unchecked	no	No	negative	Unchecked	Unchecked	Unchecked	Unchecked	Unchecked	Unchecked	Unchecked		no	no	no		yes	Incision & Drainage.	no		yes	Checked	Checked	Unchecked	Unchecked	Unchecked
8677-10	10042	December 1, 2017	male	September 5, 2018	0.761123	September 4, 2018	September 11, 2018	8	iTaukei		No		No		discharged		Unchecked	Unchecked	Unchecked	Unchecked	Unchecked	Checked	Unchecked	Unchecked	yes	No	negative	Unchecked	Unchecked	Unchecked	Unchecked	Unchecked	Unchecked	Unchecked		no	no	yes	1	no		no		yes	Checked	Checked	Unchecked	Unchecked	Unchecked
8676-17	20053	August 11, 1988	male	September 6, 2018	30.0698	September 4, 2018	September 6, 2018	3	iTaukei		No		No		discharged		Unchecked	Unchecked	Unchecked	Unchecked	Unchecked	Checked	Unchecked	Unchecked	no	No		Unchecked	Unchecked	Unchecked	Unchecked	Unchecked	Unchecked	Unchecked		no	no	no		yes	Right buttock abscess Incision and Drainage	no		yes	Unchecked	Checked	Unchecked	Unchecked	Unchecked
8677-8	10040	October 25, 2017	female	September 5, 2018	0.862423	September 4, 2018	September 21, 2018	18	iTaukei		Yes	Savusavu Hospital	No		transferred		Unchecked	Unchecked	Unchecked	Unchecked	Unchecked	Checked	Unchecked	Unchecked	yes	No	negative	Unchecked	Unchecked	Unchecked	Unchecked	Unchecked	Unchecked	Unchecked		no	no	no		no		no		yes	Unchecked	Checked	Unchecked	Unchecked	Unchecked
8676-22	20058	September 8, 1985	male	September 6, 2018	32.9938	September 5, 2018	September 10, 2018	6	iTaukei		No		No		discharged		Unchecked	Unchecked	Unchecked	Unchecked	Unchecked	Checked	Unchecked	Unchecked	no	No		Unchecked	Unchecked	Unchecked	Unchecked	Unchecked	Unchecked	Unchecked		no	no	no		yes	Incision and Drainage of Left hand thumb abscess	no		yes	Checked	Checked	Unchecked	Unchecked	Unchecked
8677-13	10045	September 16, 2016	female	September 6, 2018	1.97125	September 5, 2018	September 7, 2018	3	iTaukei		No		No		discharged		Unchecked	Unchecked	Unchecked	Unchecked	Unchecked	Checked	Unchecked	Unchecked	no	No	negative	Unchecked	Unchecked	Unchecked	Unchecked	Unchecked	Unchecked	Unchecked		no	no	no		yes	Incision & drainage	no		yes	Checked	Checked	Unchecked	Unchecked	Unchecked
8677-11	10043	November 2, 2005	female	September 5, 2018	12.8405	September 5, 2018	September 8, 2018	4	iTaukei		No		No		discharged		Unchecked	Unchecked	Unchecked	Unchecked	Unchecked	Checked	Unchecked	Unchecked	no	No	negative	Unchecked	Unchecked	Unchecked	Unchecked	Unchecked	Unchecked	Unchecked		no	no	no		yes	Incision&Drainage	no		yes	Checked	Checked	Unchecked	Unchecked	Unchecked
8676-21	20057	September 29, 1982	male	September 6, 2018	35.937	September 5, 2018	September 9, 2018	5	iTaukei		Yes	Nabouwalu	No		discharged		Unchecked	Unchecked	Unchecked	Unchecked	Unchecked	Checked	Unchecked	Unchecked	no	No		Unchecked	Unchecked	Unchecked	Unchecked	Unchecked	Unchecked	Unchecked		no	no	no		no		no		yes	Checked	Checked	Unchecked	Unchecked	Unchecked
8676-24	20060	July 6, 1972	male	September 11, 2018	46.1821	September 7, 2018	September 14, 2018	8	Fijian of Indian decent		No		No		discharged		Unchecked	Unchecked	Unchecked	Unchecked	Unchecked	Checked	Unchecked	Unchecked	no	No		Unchecked	Unchecked	Unchecked	Unchecked	Unchecked	Unchecked	Unchecked		no	no	no		yes	Incision and Drainage of submandible abscess	no		yes	Checked	Checked	Checked	Checked	Unchecked
8676-26	20062	January 31, 1986	male	September 11, 2018	32.6105	September 10, 2018	September 14, 2018	5	iTaukei		No		No		discharged		Unchecked	Unchecked	Unchecked	Unchecked	Unchecked	Checked	Unchecked	Unchecked	no	No		Unchecked	Unchecked	Unchecked	Unchecked	Unchecked	Unchecked	Unchecked		no	no	no		no		no		yes	Unchecked	Unchecked	Unchecked	Checked	Unchecked
8676-23	20059	May 1, 1947	male	September 11, 2018	71.3648	September 10, 2018	September 12, 2018	3	iTaukei		Yes	Savusavu	No		discharged		Unchecked	Unchecked	Unchecked	Unchecked	Unchecked	Checked	Unchecked	Unchecked	no	No	negative	Unchecked	Unchecked	Unchecked	Unchecked	Unchecked	Unchecked	Unchecked		no	no	no		yes	Back carbuncle Debridement	no		yes	Checked	Checked	Unchecked	Unchecked	Unchecked
8677-15	10047	February 23, 2010	female	September 12, 2018	8.55031	September 10, 2018	September 12, 2018	3	iTaukei		No		No		discharged		Unchecked	Unchecked	Unchecked	Unchecked	Unchecked	Checked	Unchecked	Unchecked	no	No	negative	Unchecked	Unchecked	Unchecked	Unchecked	Unchecked	Unchecked	Unchecked		no	no	no		yes	Incision&drain	no		yes	Checked	Checked	Unchecked	Unchecked	Unchecked
8676-29	20065	October 4, 1952	female	September 12, 2018	65.9384	September 11, 2018	September 12, 2018	2	Fijian of Indian decent		No		No		discharged		Unchecked	Unchecked	Unchecked	Unchecked	Unchecked	Checked	Unchecked	Unchecked	no	No		Unchecked	Unchecked	Unchecked	Unchecked	Unchecked	Unchecked	Unchecked		no	no	no		yes	Infected subaceauos cyst excision & Drainage & removal	no		yes	Checked	Checked	Unchecked	Unchecked	Unchecked
8677-16	10048	January 9, 2015	female	September 12, 2018	3.6742	September 11, 2018	September 14, 2018	4	iTaukei		Yes	Taveuni Hospital	No		discharged		Unchecked	Unchecked	Unchecked	Unchecked	Unchecked	Checked	Unchecked	Unchecked	yes	No	positive	Unchecked	Unchecked	Unchecked	Unchecked	Unchecked	Unchecked	Checked	Coagulate negative Staphlococcus.	no	no	no		no		no		yes	Checked	Checked	Unchecked	Unchecked	Unchecked
8676-27	20063	March 31, 1991	male	September 12, 2018	27.4524	September 11, 2018	September 13, 2018	3	iTaukei		No		No		discharged		Unchecked	Unchecked	Unchecked	Unchecked	Unchecked	Checked	Checked	Unchecked	no	No	negative	Unchecked	Unchecked	Unchecked	Unchecked	Unchecked	Unchecked	Unchecked		no	no	no		yes	Left forearm incision & Drainage, debridement	no		yes	Checked	Checked	Unchecked	Unchecked	Unchecked
8676-28	20064	July 18, 1987	male	September 12, 2018	31.154	September 11, 2018	October 11, 2018	31	iTaukei		No		No		discharged		Unchecked	Unchecked	Unchecked	Unchecked	Unchecked	Checked	Unchecked	Unchecked	no	No	negative	Unchecked	Unchecked	Unchecked	Unchecked	Unchecked	Unchecked	Unchecked		no	no	no		yes	Left Thigh Debridement and wound wash	no		yes	Checked	Checked	Unchecked	Unchecked	Unchecked
8676-31	20067	October 24, 1995	female	September 13, 2018	22.8884	September 12, 2018	September 16, 2018	5	iTaukei		Yes	Nabouwalu	No		discharged		Unchecked	Unchecked	Unchecked	Unchecked	Unchecked	Checked	Unchecked	Unchecked	no	No		Unchecked	Unchecked	Unchecked	Unchecked	Unchecked	Unchecked	Unchecked		no	no	no		yes	Incision and Drainage of left middle finger	no		yes	Checked	Checked	Unchecked	Unchecked	Unchecked
8676-34	20070	June 20, 1968	male	September 17, 2018	50.2423	September 12, 2018	September 17, 2018	6	iTaukei		No		No		discharged		Unchecked	Unchecked	Unchecked	Unchecked	Unchecked	Checked	Unchecked	Unchecked	no	No		Unchecked	Unchecked	Unchecked	Unchecked	Unchecked	Unchecked	Unchecked		no	no	no		yes	Debridement	no		yes	Checked	Unchecked	Unchecked	Unchecked	Unchecked
8676-50	20086	January 1, 1936	male	September 27, 2018	82.7378	September 12, 2018	October 4, 2018	23	Fijian of Indian decent		No		No		discharged		Unchecked	Unchecked	Unchecked	Unchecked	Unchecked	Checked	Unchecked	Unchecked	no	No	negative	Unchecked	Unchecked	Unchecked	Unchecked	Unchecked	Unchecked	Unchecked		no	no	no		no		no		yes	Checked	Checked	Unchecked	Unchecked	Unchecked
8676-33	20069	January 25, 1980	male	September 17, 2018	38.6448	September 12, 2018	September 13, 2018	2	iTaukei		No		No		discharged		Unchecked	Unchecked	Unchecked	Unchecked	Unchecked	Checked	Unchecked	Unchecked	no	No		Unchecked	Unchecked	Unchecked	Unchecked	Unchecked	Unchecked	Unchecked		no	no	no		yes	Removal of nail & wound wash	no		yes	Checked	Checked	Unchecked	Unchecked	Unchecked
8676-30	20066	June 12, 2001	female	September 12, 2018	17.2512	September 12, 2018	September 15, 2018	4	iTaukei		No		No		discharged		Unchecked	Unchecked	Unchecked	Unchecked	Unchecked	Checked	Unchecked	Unchecked	no	No		Unchecked	Unchecked	Unchecked	Unchecked	Unchecked	Unchecked	Unchecked		no	no	no		no		no		yes	Checked	Checked	Unchecked	Checked	Unchecked
8677-17	10049	July 10, 2007	female	September 14, 2018	11.1814	September 12, 2018	September 14, 2018	3	iTaukei		Yes	Nabouwalu Hospital	No		discharged		Unchecked	Unchecked	Unchecked	Unchecked	Unchecked	Checked	Unchecked	Unchecked	no	No		Unchecked	Unchecked	Unchecked	Unchecked	Unchecked	Unchecked	Unchecked		no	no	no		yes	Debridement&wound wash	no		yes	Checked	Checked	Unchecked	Unchecked	Unchecked
8676-38	20074	September 8, 1965	female	September 18, 2018	53.0267	September 13, 2018	September 29, 2018	17	iTaukei		No		No		death		Unchecked	Unchecked	Unchecked	Unchecked	Unchecked	Checked	Unchecked	Unchecked	no	No	positive	Unchecked	Unchecked	Unchecked	Unchecked	Unchecked	Unchecked	Checked	Candida tropicalis	no	no	no		yes	Right BKA SSI Debridement	no		yes	Checked	Checked	Unchecked	Unchecked	Unchecked
8677-18	10050	April 17, 1955	male	September 14, 2018	63.4114	September 13, 2018	September 18, 2018	6	iTaukei		No		No		discharged		Unchecked	Unchecked	Unchecked	Unchecked	Unchecked	Checked	Unchecked	Unchecked	no	No	negative	Unchecked	Unchecked	Unchecked	Unchecked	Unchecked	Unchecked	Unchecked		no	no	no		no		no		yes	Checked	Unchecked	Checked	Unchecked	Unchecked
8676-36	20072	September 2, 1978	male	September 17, 2018	40.0411	September 14, 2018	September 22, 2018	9	iTaukei		No		No		discharged		Unchecked	Unchecked	Unchecked	Unchecked	Unchecked	Checked	Unchecked	Unchecked	no	No		Unchecked	Unchecked	Unchecked	Unchecked	Unchecked	Unchecked	Unchecked		no	no	no		yes	Right dorsal hand abscess Incision and Drainage	no		yes	Checked	Checked	Unchecked	Unchecked	Unchecked
8677-21	10053	February 26, 1991	female	September 17, 2018	27.5565	September 14, 2018	September 17, 2018	4	iTaukei		Yes	Taveuni Hospital	No		discharged		Unchecked	Unchecked	Unchecked	Unchecked	Unchecked	Checked	Unchecked	Unchecked	no	No	negative	Unchecked	Unchecked	Unchecked	Unchecked	Unchecked	Unchecked	Unchecked		no	no	no		no		no		yes	Checked	Checked	Unchecked	Unchecked	Unchecked
8677-20	10052	October 28, 2013	female	September 17, 2018	4.88706	September 14, 2018	September 17, 2018	4	iTaukei		Yes	Taveuni Hospital	No		discharged		Unchecked	Unchecked	Unchecked	Unchecked	Unchecked	Checked	Unchecked	Unchecked	no	No	negative	Unchecked	Unchecked	Unchecked	Unchecked	Unchecked	Unchecked	Unchecked		no	no	no		yes	Incision &Drainage and debridement	no		yes	Checked	Checked	Unchecked	Unchecked	Unchecked
8676-75	20111	January 1, 1961	female	October 18, 2018	57.7933	September 14, 2018	September 16, 2018	3	Fijian of Indian decent		No		No		discharged		Unchecked	Unchecked	Unchecked	Unchecked	Unchecked	Checked	Unchecked	Unchecked	no	No		Unchecked	Unchecked	Unchecked	Unchecked	Unchecked	Unchecked	Unchecked		no	no	no		yes	Back carbuncle Debridement	no		yes	Checked	Unchecked	Unchecked	Unchecked	Unchecked
8677-19	10051	December 25, 2009	female	September 17, 2018	8.72827	September 15, 2018	October 8, 2018	24	iTaukei		No		No		discharged		Unchecked	Checked	Unchecked	Unchecked	Unchecked	Checked	Checked	Unchecked	no	No	positive	Checked	Unchecked	Unchecked	Unchecked	Unchecked	Unchecked	Unchecked		no	no	no		yes	Incision&drain,Drilling of tibia&Fasciotomy of left leg	no		yes	Checked	Checked	Unchecked	Unchecked	Unchecked
8676-35	20071	May 11, 2003	male	September 17, 2018	15.3539	September 15, 2018	September 17, 2018	3	iTaukei		No		No		discharged		Unchecked	Unchecked	Unchecked	Unchecked	Unchecked	Checked	Unchecked	Unchecked	no	No		Unchecked	Unchecked	Unchecked	Unchecked	Unchecked	Unchecked	Unchecked		no	no	no		yes	Incision and Drainage of right foot abscess	no		yes	Checked	Checked	Unchecked	Unchecked	Unchecked
8677-22	10054	June 9, 2010	male	September 17, 2018	8.27379	September 15, 2018	September 27, 2018	13	iTaukei		Yes	Nabouwalu Hospital	No		discharged		Unchecked	Unchecked	Unchecked	Unchecked	Unchecked	Checked	Checked	Unchecked	no	No	negative	Unchecked	Unchecked	Unchecked	Unchecked	Unchecked	Unchecked	Unchecked		no	no	no		yes	I&D Lft knee abcess&Knee washout	no		yes	Checked	Checked	Unchecked	Unchecked	Unchecked
8677-23	10055	June 8, 2010	female	September 18, 2018	8.27926	September 17, 2018	October 2, 2018	16	iTaukei		Yes	Savusavu Hospital	No		discharged		Unchecked	Checked	Unchecked	Unchecked	Unchecked	Checked	Checked	Unchecked	no	No	positive	Checked	Unchecked	Unchecked	Unchecked	Unchecked	Unchecked	Unchecked		no	no	no		yes	Left hip&Let elbow joint washout.	no		yes	Checked	Checked	Unchecked	Unchecked	Unchecked
8676-37	20073	June 10, 1998	male	September 18, 2018	20.2738	September 17, 2018	September 20, 2018	4	iTaukei		Yes	Nabouwalu	No		discharged		Unchecked	Unchecked	Unchecked	Unchecked	Unchecked	Checked	Unchecked	Unchecked	no	No		Unchecked	Unchecked	Unchecked	Unchecked	Unchecked	Unchecked	Unchecked		no	no	no		no		no		yes	Checked	Checked	Unchecked	Unchecked	Unchecked
8676-39	20075	August 24, 1946	female	September 18, 2018	72.0684	September 18, 2018	September 20, 2018	3	iTaukei		Yes	Taveuni	No		discharged		Unchecked	Unchecked	Unchecked	Unchecked	Unchecked	Checked	Unchecked	Unchecked	no	No		Unchecked	Unchecked	Unchecked	Unchecked	Unchecked	Unchecked	Unchecked		no	no	no		yes	Left Thigh abscess Incision and Drainage & wound wash	no		yes	Checked	Checked	Unchecked	Unchecked	Unchecked
8676-44	20080	October 14, 1950	female	September 21, 2018	67.937	September 18, 2018	September 25, 2018	8	iTaukei		Yes	Nabouwalu	No		death		Unchecked	Checked	Unchecked	Unchecked	Unchecked	Checked	Unchecked	Unchecked	no	No	positive	Checked	Unchecked	Unchecked	Unchecked	Unchecked	Unchecked	Checked	KPN, A.Hydrophilia	no	no	no		yes	Right thigh Debridement and vacuum dressing	no		yes	Checked	Checked	Checked	Unchecked	Unchecked
8676-45	20081	January 1, 1937	male	September 21, 2018	81.7194	September 18, 2018	September 24, 2018	7	iTaukei		No		No		discharged		Unchecked	Unchecked	Unchecked	Unchecked	Unchecked	Checked	Unchecked	Unchecked	no	No	negative	Unchecked	Unchecked	Unchecked	Unchecked	Unchecked	Unchecked	Unchecked		no	no	no		no		no		yes	Checked	Unchecked	Checked	Unchecked	Unchecked
8676-43	20079	September 19, 1964	female	September 20, 2018	54.0014	September 19, 2018	September 22, 2018	4	Fijian of Indian decent		No		No		discharged		Unchecked	Unchecked	Unchecked	Unchecked	Unchecked	Checked	Unchecked	Unchecked	no	No	negative	Unchecked	Unchecked	Unchecked	Unchecked	Unchecked	Unchecked	Unchecked		no	no	no		no		no		yes	Checked	Checked	Unchecked	Unchecked	Unchecked
8677-24	10056	March 18, 2008	female	September 20, 2018	10.5079	September 19, 2018	September 23, 2018	5	iTaukei		Yes	Nabouwalu Hospital	No		discharged		Unchecked	Unchecked	Unchecked	Unchecked	Unchecked	Checked	Unchecked	Unchecked	no	No	negative	Unchecked	Unchecked	Unchecked	Unchecked	Unchecked	Unchecked	Unchecked		no	no	no		yes	Incision&Drainage of left arm.	no		yes	Checked	Checked	Unchecked	Unchecked	Unchecked
8676-42	20078	March 18, 1957	female	September 20, 2018	61.5086	September 20, 2018	September 22, 2018	3	iTaukei		Yes	Nabouwalu	No		discharged		Unchecked	Unchecked	Unchecked	Unchecked	Unchecked	Checked	Unchecked	Unchecked	no	No		Unchecked	Unchecked	Unchecked	Unchecked	Unchecked	Unchecked	Unchecked		no	no	no		yes	Left breast incision and drainage and biopsy	no		yes	Checked	Checked	Unchecked	Unchecked	Unchecked
8676-46	20082	January 1, 1962	male	September 24, 2018	56.7283	September 21, 2018	September 26, 2018	6	Fijian of Indian decent		No		No		discharged		Unchecked	Unchecked	Unchecked	Unchecked	Unchecked	Checked	Unchecked	Unchecked	no	No	negative	Unchecked	Unchecked	Unchecked	Unchecked	Unchecked	Unchecked	Unchecked		no	no	no		no		no		yes	Checked	Unchecked	Checked	Checked	Unchecked
8676-47	20083	September 3, 1997	female	September 24, 2018	21.0568	September 22, 2018	October 5, 2018	14	iTaukei		No		No		discharged		Unchecked	Unchecked	Unchecked	Unchecked	Unchecked	Checked	Unchecked	Unchecked	no	No		Unchecked	Unchecked	Unchecked	Unchecked	Unchecked	Unchecked	Unchecked		no	no	no		no		no		yes	Unchecked	Unchecked	Unchecked	Unchecked	Unchecked
8677-25	10057	February 23, 1999	female	September 24, 2018	19.5839	September 23, 2018	October 9, 2018	17	iTaukei		No		No		discharged		Unchecked	Unchecked	Unchecked	Unchecked	Unchecked	Checked	Unchecked	Unchecked	no	No		Unchecked	Unchecked	Unchecked	Unchecked	Unchecked	Unchecked	Unchecked		no	no	no		yes	Caesarian Section.	no		yes	Checked	Unchecked	Unchecked	Unchecked	Unchecked
8676-48	20084	June 15, 1983	female	September 25, 2018	35.2799	September 24, 2018	September 27, 2018	4	iTaukei		Yes	Lekutu	No		discharged		Unchecked	Unchecked	Unchecked	Unchecked	Unchecked	Checked	Unchecked	Unchecked	no	No	negative	Unchecked	Unchecked	Unchecked	Unchecked	Unchecked	Unchecked	Unchecked		no	no	no		yes	Right middle finger Incision & Drainage	no		yes	Checked	Checked	Unchecked	Unchecked	Unchecked
8676-59	20095	November 9, 1993	female	October 2, 2018	24.8953	September 25, 2018	October 9, 2018	15	Fijian of Indian decent		No		No		discharged		Unchecked	Unchecked	Unchecked	Unchecked	Unchecked	Checked	Unchecked	Unchecked	no	No	negative	Unchecked	Unchecked	Unchecked	Unchecked	Unchecked	Unchecked	Unchecked		no	no	no		yes	Explore Laporatomy	no		yes	Unchecked	Unchecked	Unchecked	Unchecked	Unchecked
8677-27	10059	March 25, 2016	female	September 27, 2018	2.50787	September 25, 2018	September 28, 2018	4	iTaukei		Yes	Seaqaqa Health Centre.	No		discharged		Unchecked	Unchecked	Unchecked	Unchecked	Unchecked	Checked	Unchecked	Unchecked	no	No	negative	Unchecked	Unchecked	Unchecked	Unchecked	Unchecked	Unchecked	Unchecked		no	no	no		yes	Incision&drainage.	no		yes	Checked	Checked	Unchecked	Unchecked	Unchecked
8676-58	20094	January 1, 1945	male	October 1, 2018	73.7468	September 26, 2018	October 2, 2018	7	Fijian of Indian decent		No		No		discharged		Unchecked	Unchecked	Unchecked	Unchecked	Unchecked	Checked	Unchecked	Unchecked	no	No	negative	Unchecked	Unchecked	Unchecked	Unchecked	Unchecked	Unchecked	Unchecked		no	no	no		no		no		yes	Checked	Unchecked	Checked	Unchecked	Unchecked
8677-28	10060	October 28, 2016	female	September 27, 2018	1.91376	September 26, 2018	October 1, 2018	6	iTaukei		Yes	Taveuni Hospital	No		discharged		Unchecked	Unchecked	Unchecked	Unchecked	Unchecked	Checked	Unchecked	Unchecked	no	No	negative	Unchecked	Unchecked	Unchecked	Unchecked	Unchecked	Unchecked	Unchecked		no	no	no		no		no		yes	Checked	Checked	Checked	Unchecked	Unchecked
8676-51	20087	January 1, 1949	male	September 27, 2018	69.7358	September 26, 2018	September 29, 2018	4	Fijian of Indian decent		No		No		discharged		Unchecked	Unchecked	Unchecked	Unchecked	Unchecked	Checked	Unchecked	Unchecked	no	No		Unchecked	Unchecked	Unchecked	Unchecked	Unchecked	Unchecked	Unchecked		no	no	no		yes	Right buttock abscess Incision and Drainage	no		yes	Checked	Checked	Unchecked	Unchecked	Unchecked
8677-26	10058	July 28, 2012	male	September 27, 2018	6.16564	September 26, 2018	September 29, 2018	4	iTaukei		No		No		discharged		Unchecked	Unchecked	Unchecked	Unchecked	Unchecked	Checked	Unchecked	Unchecked	no	No	negative	Unchecked	Unchecked	Unchecked	Unchecked	Unchecked	Unchecked	Unchecked		no	no	no		no		no		yes	Checked	Checked	Checked	Unchecked	Unchecked
8676-52	20088	February 7, 1990	female	September 27, 2018	28.6352	September 27, 2018	September 29, 2018	3	iTaukei		No		No		discharged		Unchecked	Unchecked	Unchecked	Unchecked	Unchecked	Checked	Unchecked	Unchecked	no	No		Unchecked	Unchecked	Unchecked	Unchecked	Unchecked	Unchecked	Unchecked		no	no	no		yes	Rights axillary Debridement and closure	no		yes	Checked	Checked	Unchecked	Unchecked	Unchecked
8676-53	20089	June 25, 2003	male	September 28, 2018	15.2608	September 27, 2018	September 30, 2018	4	iTaukei		Yes	Nabouwalu	No		discharged		Unchecked	Unchecked	Unchecked	Unchecked	Unchecked	Checked	Unchecked	Unchecked	no	No	negative	Unchecked	Unchecked	Unchecked	Unchecked	Unchecked	Unchecked	Unchecked		no	no	no		no		no		yes	Checked	Checked	Checked	Unchecked	Unchecked
8676-60	20096	December 13, 1995	male	October 3, 2018	22.8063	September 27, 2018	September 29, 2018	3	iTaukei		No		No		discharged		Unchecked	Unchecked	Unchecked	Unchecked	Unchecked	Checked	Unchecked	Unchecked	no	No		Unchecked	Unchecked	Unchecked	Unchecked	Unchecked	Unchecked	Unchecked		no	no	no		yes	Right middle index finger incision and Drainage .	no		yes	Checked	Checked	Unchecked	Unchecked	Unchecked
8676-55	20091	February 6, 1962	male	October 1, 2018	56.6489	September 28, 2018	October 1, 2018	4	Fijian of Indian decent		No		No		discharged		Unchecked	Unchecked	Unchecked	Unchecked	Unchecked	Checked	Unchecked	Unchecked	no	No		Unchecked	Unchecked	Unchecked	Unchecked	Unchecked	Unchecked	Unchecked		no	no	no		yes	Incision and Drainage of left stump	no		yes	Checked	Checked	Unchecked	Unchecked	Unchecked
8676-56	20092	October 4, 1953	male	October 1, 2018	64.9911	September 28, 2018	October 4, 2018	7	iTaukei		Yes	Taveuni	No		transferred		Unchecked	Unchecked	Unchecked	Unchecked	Unchecked	Checked	Unchecked	Unchecked	no	No		Unchecked	Unchecked	Unchecked	Unchecked	Unchecked	Unchecked	Unchecked		no	no	no		yes	Left foot Debridement	no		yes	Checked	Checked	Checked	Unchecked	Unchecked
8677-31	10063	February 11, 1980	male	October 2, 2018	38.6393	September 29, 2018	October 3, 2018	5	iTaukei		No		No		discharged		Unchecked	Unchecked	Unchecked	Unchecked	Unchecked	Checked	Unchecked	Unchecked	yes	No	negative	Unchecked	Unchecked	Unchecked	Unchecked	Unchecked	Unchecked	Unchecked		no	no	no		no		no		yes	Checked	Unchecked	Checked	Unchecked	Unchecked
8677-29	10061	July 29, 2011	male	October 1, 2018	7.17591	September 29, 2018	October 1, 2018	3	iTaukei		No		No		discharged		Unchecked	Unchecked	Unchecked	Unchecked	Unchecked	Checked	Unchecked	Unchecked	yes	No	negative	Unchecked	Unchecked	Unchecked	Unchecked	Unchecked	Unchecked	Unchecked		no	no	no		no		no		yes	Checked	Checked	Unchecked	Unchecked	Unchecked
8676-57	20093	October 5, 1985	male	October 1, 2018	32.9884	September 30, 2018	October 2, 2018	3	iTaukei		Yes	Nabouwalu	No		transferred		Unchecked	Unchecked	Unchecked	Unchecked	Unchecked	Checked	Unchecked	Unchecked	no	No		Unchecked	Unchecked	Unchecked	Unchecked	Unchecked	Unchecked	Unchecked		no	no	no		yes	Incision and Drainage of left foot	no		yes	Checked	Checked	Checked	Unchecked	Unchecked
8677-34	10066	March 12, 2018	male	October 2, 2018	0.558522	October 1, 2018	October 4, 2018	4	iTaukei		Yes	Wainunu	No		discharged		Unchecked	Unchecked	Unchecked	Unchecked	Unchecked	Checked	Unchecked	Unchecked	no	No	negative	Unchecked	Unchecked	Unchecked	Unchecked	Unchecked	Unchecked	Unchecked		no	no	no		no		no		yes	Checked	Checked	Unchecked	Unchecked	Unchecked
8677-33	10065	November 4, 1991	male	October 2, 2018	26.9103	October 1, 2018	October 3, 2018	3	iTaukei		No		No		discharged		Unchecked	Unchecked	Unchecked	Unchecked	Unchecked	Checked	Unchecked	Unchecked	no	No		Unchecked	Unchecked	Unchecked	Unchecked	Unchecked	Unchecked	Unchecked		no	no	no		yes	1st ring finger/Wound wash.	no		yes	Checked	Checked	Unchecked	Unchecked	Unchecked
8676-62	20098	September 5, 1967	male	October 3, 2018	51.0773	October 1, 2018	November 1, 2018	32	iTaukei		Yes	Savusavu	Yes	Savusavu	transferred		Unchecked	Unchecked	Unchecked	Unchecked	Unchecked	Checked	Unchecked	Unchecked	no	No	positive	Unchecked	Unchecked	Unchecked	Unchecked	Unchecked	Unchecked	Checked	High growth of KPN	no	yes	no		yes	Right arm fasciotomy & Debridement & right above elbow amputation	no		yes	Unchecked	Checked	Unchecked	Checked	Unchecked
8677-35	10067	November 5, 1960	male	October 3, 2018	57.9083	October 2, 2018	October 9, 2018	8	Fijian of Indian decent		No		No		discharged		Unchecked	Unchecked	Unchecked	Unchecked	Unchecked	Checked	Unchecked	Unchecked	no	No	negative	Unchecked	Unchecked	Unchecked	Unchecked	Unchecked	Unchecked	Unchecked		no	no	no		no		no		yes	Checked	Unchecked	Checked	Unchecked	Unchecked
8677-42	10074	February 1, 2015	male	October 17, 2018	3.70705	October 2, 2018	October 4, 2018	3	iTaukei		No		No		discharged		Unchecked	Unchecked	Unchecked	Unchecked	Unchecked	Checked	Unchecked	Unchecked	no	No	negative	Unchecked	Unchecked	Unchecked	Unchecked	Unchecked	Unchecked	Unchecked		no	no	no		no		no		no	Unchecked	Unchecked	Unchecked	Unchecked	Unchecked
8676-64	20100	September 10, 1967	female	October 5, 2018	51.0691	October 2, 2018	October 17, 2018	16	Fijian of Indian decent		No		No		discharged		Checked	Unchecked	Unchecked	Unchecked	Unchecked	Checked	Unchecked	Unchecked	no	No	negative	Unchecked	Unchecked	Unchecked	Unchecked	Unchecked	Unchecked	Unchecked		no	no	no		yes	Right leg wound wash & vacuum dressing	no		yes	Unchecked	Unchecked	Unchecked	Unchecked	Checked
8676-61	20097	July 13, 1969	male	October 3, 2018	49.2238	October 3, 2018	October 11, 2018	9	iTaukei		Yes	Taveuni	No		discharged		Unchecked	Checked	Unchecked	Unchecked	Unchecked	Checked	Unchecked	Unchecked	no	No	positive	Unchecked	Unchecked	Checked	Unchecked	Unchecked	Unchecked	Unchecked		no	no	no		yes	Debridement of right hand abscess & COD	no		yes	Checked	Checked	Unchecked	Unchecked	Unchecked
8676-63	20099	May 19, 1968	male	October 4, 2018	50.3764	October 3, 2018	October 5, 2018	3	iTaukei		No		No		discharged		Unchecked	Unchecked	Unchecked	Unchecked	Unchecked	Checked	Unchecked	Unchecked	no	No		Unchecked	Unchecked	Unchecked	Unchecked	Unchecked	Unchecked	Unchecked		no	no	no		no		no		yes	Checked	Unchecked	Unchecked	Unchecked	Unchecked
8676-65	20101	July 23, 1966	female	October 5, 2018	52.2026	October 4, 2018	October 9, 2018	6	Fijian of Indian decent		No		No		discharged		Unchecked	Unchecked	Unchecked	Unchecked	Unchecked	Checked	Unchecked	Unchecked	no	No	negative	Unchecked	Unchecked	Unchecked	Unchecked	Unchecked	Unchecked	Unchecked		no	no	no		no		no		yes	Checked	Unchecked	Unchecked	Unchecked	Unchecked
8677-37	10069	March 21, 2017	female	October 8, 2018	1.54962	October 5, 2018	October 8, 2018	4	iTaukei		Yes	Taveuni Hospital	Yes	Taveuni Hospital	discharged		Unchecked	Unchecked	Unchecked	Unchecked	Unchecked	Checked	Unchecked	Unchecked	no	No	negative	Unchecked	Unchecked	Unchecked	Unchecked	Unchecked	Unchecked	Unchecked		no	no	no		yes	Incision&Drainage.	no		yes	Checked	Checked	Unchecked	Unchecked	Unchecked
8677-38	10070	December 31, 2009	male	October 8, 2018	8.76934	October 6, 2018	October 12, 2018	7	iTaukei		No		No		discharged		Unchecked	Unchecked	Unchecked	Unchecked	Unchecked	Checked	Unchecked	Unchecked	no	No	negative	Unchecked	Unchecked	Unchecked	Unchecked	Unchecked	Unchecked	Unchecked		no	no	no		yes	Incision and drainage of back carbuncle.	no		yes	Checked	Checked	Unchecked	Unchecked	Unchecked
8676-71	20107	August 27, 1990	female	October 16, 2018	28.1369	October 8, 2018	October 10, 2018	3	Fijian of Indian decent		No		No		discharged		Unchecked	Unchecked	Unchecked	Unchecked	Unchecked	Checked	Unchecked	Unchecked	no	No		Unchecked	Unchecked	Unchecked	Unchecked	Unchecked	Unchecked	Unchecked		no	no	no		yes	Batholins abscess Incision and Drainage	no		yes	Checked	Unchecked	Unchecked	Unchecked	Unchecked
8677-40	10072	December 7, 2005	female	October 9, 2018	12.8378	October 8, 2018	October 11, 2018	4	iTaukei		Yes	Nabouwalu Hospital	No		discharged		Unchecked	Unchecked	Unchecked	Unchecked	Unchecked	Checked	Unchecked	Unchecked	no	No		Unchecked	Unchecked	Unchecked	Unchecked	Unchecked	Unchecked	Unchecked		no	no	no		yes	Rt breast debridement& Biopsy.	no		yes	Checked	Checked	Checked	Unchecked	Unchecked
8676-67	20103	June 27, 1946	female	October 12, 2018	72.293	October 9, 2018	October 13, 2018	5	iTaukei		No		No		discharged		Unchecked	Unchecked	Unchecked	Unchecked	Unchecked	Checked	Unchecked	Unchecked	no	No	negative	Unchecked	Unchecked	Unchecked	Unchecked	Unchecked	Unchecked	Unchecked		no	no	no		yes	Neck carbuncle Debridement	no		yes	Checked	Checked	Unchecked	Unchecked	Unchecked
8676-66	20102	March 1, 1999	female	October 11, 2018	19.614	October 9, 2018	October 11, 2018	3	iTaukei		Yes	Nabouwalu	Yes	Nabouwalu	transferred		Unchecked	Unchecked	Unchecked	Unchecked	Unchecked	Checked	Unchecked	Unchecked	no	No	negative	Unchecked	Unchecked	Unchecked	Unchecked	Unchecked	Unchecked	Unchecked		no	no	no		yes	Right breast Incision and Drainage	no		yes	Checked	Checked	Checked	Unchecked	Unchecked
8676-69	20105	May 25, 1980	female	October 12, 2018	38.3819	October 11, 2018	October 13, 2018	3	iTaukei		No		No		discharged		Unchecked	Unchecked	Unchecked	Unchecked	Unchecked	Checked	Unchecked	Unchecked	no	No	negative	Unchecked	Unchecked	Unchecked	Unchecked	Unchecked	Unchecked	Unchecked		no	no	no		yes	Left breast abscess Incision and Drainage	no		yes	Checked	Checked	Unchecked	Unchecked	Unchecked
8677-41	10073	August 28, 2012	female	October 15, 2018	6.13005	October 11, 2018	October 14, 2018	4	iTaukei		Yes	Nabouwalu Health Hospital.	No		discharged		Unchecked	Unchecked	Unchecked	Unchecked	Unchecked	Checked	Unchecked	Unchecked	no	No	negative	Unchecked	Unchecked	Unchecked	Unchecked	Unchecked	Unchecked	Unchecked		no	no	no		yes	Incision&drainage& Biopsy.	no		yes	Checked	Checked	Unchecked	Unchecked	Unchecked
8676-74	20110	December 1, 1969	male	October 18, 2018	48.8788	October 12, 2018	October 14, 2018	3	Fijian of Indian decent		No		No		discharged		Unchecked	Unchecked	Unchecked	Unchecked	Unchecked	Checked	Unchecked	Unchecked	no	No		Unchecked	Unchecked	Unchecked	Unchecked	Unchecked	Unchecked	Unchecked		no	no	no		yes	Ischiorectal abscess Debridement	no		no	Unchecked	Unchecked	Unchecked	Unchecked	Unchecked
8676-72	20108	September 13, 2003	male	October 16, 2018	15.091	October 12, 2018	October 18, 2018	7	iTaukei		Yes	Seaqaqa	No		discharged		Unchecked	Unchecked	Unchecked	Unchecked	Unchecked	Checked	Unchecked	Unchecked	no	No	negative	Unchecked	Unchecked	Unchecked	Unchecked	Unchecked	Unchecked	Unchecked		no	no	no		yes	Left Thigh pyomyocitis Incision & Drainage and Debridement	no		yes	Checked	Checked	Unchecked	Unchecked	Unchecked
8676-70	20106	August 19, 1977	male	October 15, 2018	41.1554	October 12, 2018	October 15, 2018	4	iTaukei		Yes	Nabouwalu	No		discharged		Unchecked	Unchecked	Unchecked	Unchecked	Unchecked	Checked	Unchecked	Unchecked	no	No		Unchecked	Unchecked	Unchecked	Unchecked	Unchecked	Unchecked	Unchecked		no	no	yes	1	yes	Buttock vs Perianal abscess Incision and Drainage & Debridement	no		yes	Checked	Checked	Unchecked	Checked	Unchecked
8677-94	10126	October 7, 1986	female	December 5, 2018	32.1615	October 13, 2018	October 22, 2018	10	Fijian of Indian decent		No		No		discharged		Unchecked	Unchecked	Unchecked	Unchecked	Unchecked	Checked	Unchecked	Unchecked	no	No		Unchecked	Unchecked	Unchecked	Unchecked	Unchecked	Unchecked	Unchecked		no	no	no		yes	Caesarian Section	no		no	Unchecked	Unchecked	Unchecked	Unchecked	Unchecked
8677-51	10083	August 11, 1995	female	October 22, 2018	23.1978	October 15, 2018	October 23, 2018	9	iTaukei		No		No		discharged		Unchecked	Unchecked	Unchecked	Unchecked	Unchecked	Checked	Unchecked	Unchecked	no	No		Unchecked	Unchecked	Unchecked	Unchecked	Unchecked	Unchecked	Unchecked		no	no	no		yes	Caesarian Section	no		yes	Checked	Unchecked	Unchecked	Unchecked	Unchecked
8676-76	20112	June 21, 1979	female	October 18, 2018	39.3265	October 15, 2018	October 16, 2018	2	Fijian of Indian decent		No		No		discharged		Unchecked	Unchecked	Unchecked	Unchecked	Unchecked	Checked	Unchecked	Unchecked	no	No		Unchecked	Unchecked	Unchecked	Unchecked	Unchecked	Unchecked	Unchecked		no	no	no		yes	Right leg abscess Incision and Drainage	no		yes	Checked	Checked	Unchecked	Unchecked	Unchecked
8677-43	10075	October 3, 2017	male	October 17, 2018	1.03764	October 16, 2018	October 29, 2018	14	iTaukei		Yes	Taveuni Hospital	No		transferred		Unchecked	Checked	Unchecked	Unchecked	Unchecked	Checked	Unchecked	Unchecked	no	No	positive	Checked	Unchecked	Unchecked	Unchecked	Unchecked	Unchecked	Unchecked		no	no	no		no		no		yes	Checked	Checked	Unchecked	Unchecked	Unchecked
8676-73	20109	July 31, 1987	female	October 17, 2018	31.2142	October 16, 2018	October 17, 2018	2	iTaukei		No		No		discharged		Unchecked	Unchecked	Unchecked	Unchecked	Unchecked	Checked	Unchecked	Unchecked	no	No		Unchecked	Unchecked	Unchecked	Unchecked	Unchecked	Unchecked	Unchecked		no	no	no		no		no		no	Unchecked	Unchecked	Unchecked	Unchecked	Unchecked
8677-44	10076	November 17, 2016	male	October 18, 2018	1.9165	October 16, 2018	October 19, 2018	4	iTaukei		Yes	Taveuni Hospital	No		discharged		Unchecked	Unchecked	Unchecked	Unchecked	Unchecked	Checked	Unchecked	Unchecked	no	No	negative	Unchecked	Unchecked	Unchecked	Unchecked	Unchecked	Unchecked	Unchecked		no	no	no		yes	Left Glueteal Incision &Drainage.	no		yes	Checked	Checked	Unchecked	Unchecked	Unchecked
8677-47	10079	August 29, 2017	male	October 18, 2018	1.13621	October 17, 2018	November 3, 2018	18	iTaukei		Yes	Seaqaqa Health Centre.	No		discharged		Unchecked	Checked	Unchecked	Unchecked	Unchecked	Checked	Unchecked	Unchecked	no	No	positive	Checked	Unchecked	Unchecked	Unchecked	Unchecked	Unchecked	Checked	Staphlococcus saprophyticus.	no	no	no		no		no		yes	Checked	Checked	Unchecked	Unchecked	Unchecked
8676-78	20114	November 13, 1954	female	October 19, 2018	63.9316	October 17, 2018	October 20, 2018	4	iTaukei		Yes	Savusavu	No		discharged		Unchecked	Unchecked	Unchecked	Unchecked	Unchecked	Checked	Unchecked	Unchecked	no	No		Unchecked	Unchecked	Unchecked	Unchecked	Unchecked	Unchecked	Unchecked		no	no	no		yes	Incision and Drainage of subman	no		yes	Unchecked	Checked	Unchecked	Unchecked	Unchecked
8676-94	20130	January 1, 1964	female	October 30, 2018	54.8282	October 17, 2018	December 12, 2018	57	Fijian of Indian decent		No		No		discharged		Unchecked	Unchecked	Unchecked	Unchecked	Unchecked	Checked	Unchecked	Unchecked	no	No	negative	Unchecked	Unchecked	Unchecked	Unchecked	Unchecked	Unchecked	Unchecked		no	no	no		yes	Incision&drainage ,debridement and wound wash Ã3.	no		yes	Checked	Unchecked	Checked	Unchecked	Unchecked
8677-45	10077	January 1, 1948	male	October 18, 2018	70.7953	October 17, 2018	October 24, 2018	8	iTaukei		Yes	Lagi Health Centre.	No		death		Checked	Unchecked	Unchecked	Unchecked	Unchecked	Checked	Unchecked	Unchecked	no	No	positive	Unchecked	Unchecked	Unchecked	Checked	Unchecked	Unchecked	Unchecked		no	no	no		no		no		yes	Checked	Unchecked	Checked	Unchecked	Unchecked
8676-80	20116	September 1, 1990	female	October 22, 2018	28.1396	October 18, 2018	October 23, 2018	6	iTaukei		Yes	Nabouwalu	No		discharged		Unchecked	Checked	Unchecked	Unchecked	Unchecked	Checked	Checked	Unchecked	no	No	positive	Checked	Unchecked	Unchecked	Unchecked	Unchecked	Unchecked	Unchecked		no	no	no		no		no		yes	Checked	Checked	Checked	Unchecked	Unchecked
8677-49	10081	November 23, 2016	female	October 22, 2018	1.91102	October 18, 2018	October 22, 2018	5	iTaukei		No		No		discharged		Unchecked	Unchecked	Unchecked	Unchecked	Unchecked	Checked	Unchecked	Unchecked	no	No	negative	Unchecked	Unchecked	Unchecked	Unchecked	Unchecked	Unchecked	Unchecked		no	no	no		yes	Incision and drainage.	no		yes	Checked	Checked	Unchecked	Unchecked	Unchecked
8676-82	20118	February 9, 1969	male	October 22, 2018	49.6975	October 19, 2018	October 23, 2018	5	iTaukei		No		No		discharged		Unchecked	Unchecked	Unchecked	Unchecked	Unchecked	Checked	Unchecked	Unchecked	no	No		Unchecked	Unchecked	Unchecked	Unchecked	Unchecked	Unchecked	Unchecked		no	no	no		yes	Right thumb incision & Drainage	no		yes	Checked	Checked	Unchecked	Unchecked	Unchecked
8676-81	20117	November 3, 1947	female	October 22, 2018	70.9678	October 19, 2018	October 24, 2018	6	iTaukei		Yes	Savusavu	No		discharged		Unchecked	Unchecked	Unchecked	Unchecked	Unchecked	Checked	Unchecked	Unchecked	no	No		Unchecked	Unchecked	Unchecked	Unchecked	Unchecked	Unchecked	Unchecked		no	no	no		yes	Right foot and thigh Debridement	no		yes	Checked	Checked	Unchecked	Unchecked	Unchecked
8676-83	20119	June 11, 1959	male	October 22, 2018	59.3648	October 19, 2018	October 23, 2018	5	Fijian of Indian decent		No		No		discharged		Unchecked	Unchecked	Unchecked	Unchecked	Unchecked	Checked	Unchecked	Unchecked	no	No	negative	Unchecked	Unchecked	Unchecked	Unchecked	Unchecked	Unchecked	Unchecked		no	no	no		yes	EUA of the perianal fistula	no		yes	Checked	Checked	Unchecked	Unchecked	Unchecked
8677-48	10080	April 12, 2018	female	October 22, 2018	0.528405	October 19, 2018	October 22, 2018	4	iTaukei		Yes	Savusavu Subdivisions Hospital	No		discharged		Unchecked	Unchecked	Unchecked	Unchecked	Unchecked	Checked	Unchecked	Unchecked	no	No	negative	Unchecked	Unchecked	Unchecked	Unchecked	Unchecked	Unchecked	Unchecked		no	no	no		yes	Insicion&Drainage.	no		yes	Checked	Checked	Unchecked	Unchecked	Unchecked
8676-77	20113	October 4, 1999	female	October 19, 2018	19.0418	October 19, 2018	October 27, 2018	9	iTaukei		Yes	Savusavu	No		discharged		Unchecked	Unchecked	Unchecked	Unchecked	Unchecked	Checked	Unchecked	Unchecked	no	No	negative	Unchecked	Unchecked	Unchecked	Unchecked	Unchecked	Unchecked	Unchecked		no	no	no		yes	Right hand abscess Incision and Drainage	no		yes	Checked	Checked	Unchecked	Unchecked	Unchecked
8677-50	10082	September 28, 2016	male	October 22, 2018	2.06434	October 19, 2018	October 22, 2018	4	iTaukei		Yes	Savusavu Subdivisional Hospital	No		transferred		Unchecked	Unchecked	Unchecked	Unchecked	Unchecked	Checked	Unchecked	Unchecked	no	No		Unchecked	Unchecked	Unchecked	Unchecked	Unchecked	Unchecked	Unchecked		no	no	no		yes	Incision &drainage.	no		yes	Checked	Unchecked	Unchecked	Unchecked	Unchecked
8676-84	20120	January 1, 1998	male	October 22, 2018	20.8049	October 20, 2018	October 23, 2018	4	Fijian of Indian decent		No		No		discharged		Unchecked	Unchecked	Unchecked	Unchecked	Unchecked	Checked	Unchecked	Unchecked	no	No	negative	Unchecked	Unchecked	Unchecked	Unchecked	Unchecked	Unchecked	Unchecked		no	no	no		yes	EUA of the Perianal abscess	no		yes	Checked	Checked	Unchecked	Unchecked	Unchecked
8677-52	10084	January 1, 2014	male	October 23, 2018	4.80767	October 22, 2018	October 25, 2018	4	iTaukei		No		No		discharged		Unchecked	Unchecked	Unchecked	Unchecked	Unchecked	Checked	Unchecked	Unchecked	no	No		Unchecked	Unchecked	Unchecked	Unchecked	Unchecked	Unchecked	Unchecked		no	no	no		yes	Incision and drainage of right Gluteal abscess.	no		yes	Checked	Checked	Checked	Unchecked	Unchecked
8676-86	20122	April 2, 1985	male	October 24, 2018	33.5606	October 22, 2018	October 26, 2018	5	iTaukei		Yes	Savusavu	No		discharged		Unchecked	Unchecked	Unchecked	Unchecked	Unchecked	Checked	Unchecked	Unchecked	no	No	negative	Unchecked	Unchecked	Unchecked	Unchecked	Unchecked	Unchecked	Unchecked		no	no	no		no		no		yes	Checked	Checked	Checked	Unchecked	Unchecked
8677-53	10085	October 7, 2014	male	October 24, 2018	4.04654	October 22, 2018	October 29, 2018	8	iTaukei		No		No		discharged		Unchecked	Unchecked	Unchecked	Unchecked	Unchecked	Checked	Unchecked	Unchecked	no	No	negative	Unchecked	Unchecked	Unchecked	Unchecked	Unchecked	Unchecked	Unchecked		no	no	no		yes	Incision&drainage&Wound wash.	no		yes	Checked	Checked	Unchecked	Unchecked	Unchecked
8676-90	20126	May 25, 1957	male	October 26, 2018	61.4209	October 23, 2018	October 27, 2018	5	iTaukei		Yes	Savusavu	No		discharged		Unchecked	Unchecked	Unchecked	Unchecked	Unchecked	Checked	Unchecked	Unchecked	no	No		Unchecked	Unchecked	Unchecked	Unchecked	Unchecked	Unchecked	Unchecked		no	no	no		yes	Back carbuncle Debridement, Buttock abscess Incision and Drainage	no		yes	Checked	Checked	Unchecked	Unchecked	Unchecked
8676-85	20121	July 24, 1981	male	October 24, 2018	37.2512	October 23, 2018	November 2, 2018	11	Fijian of Indian decent		No		No		discharged		Unchecked	Unchecked	Unchecked	Unchecked	Unchecked	Checked	Unchecked	Unchecked	no	No	negative	Unchecked	Unchecked	Unchecked	Unchecked	Unchecked	Unchecked	Unchecked		no	no	no		yes	EUA of the Perianal abscess	no		yes	Checked	Checked	Unchecked	Unchecked	Unchecked
8677-54	10086	June 8, 2017	male	October 24, 2018	1.37714	October 23, 2018	October 26, 2018	4	iTaukei		No		No		discharged		Unchecked	Unchecked	Unchecked	Unchecked	Unchecked	Checked	Unchecked	Unchecked	yes	No	negative	Unchecked	Unchecked	Unchecked	Unchecked	Unchecked	Unchecked	Unchecked		no	no	no		no		no		yes	Unchecked	Unchecked	Unchecked	Unchecked	Unchecked
8676-89	20125	June 5, 1957	female	October 25, 2018	61.3881	October 24, 2018	November 2, 2018	10	iTaukei		No		No		discharged		Unchecked	Unchecked	Unchecked	Unchecked	Unchecked	Checked	Unchecked	Unchecked	no	No	negative	Unchecked	Unchecked	Unchecked	Unchecked	Unchecked	Unchecked	Unchecked		no	yes	no		yes	Left middle finger amputation	no		yes	Checked	Checked	Unchecked	Unchecked	Unchecked
8677-55	10087	January 1, 2015	male	October 25, 2018	3.81383	October 24, 2018	October 27, 2018	4	Fijian of Indian decent		No		No		discharged		Unchecked	Unchecked	Unchecked	Unchecked	Unchecked	Checked	Unchecked	Unchecked	no	No	negative	Unchecked	Unchecked	Unchecked	Unchecked	Unchecked	Unchecked	Unchecked		no	no	no		no		no		yes	Checked	Unchecked	Checked	Unchecked	Unchecked
8676-88	20124	July 24, 2004	female	October 25, 2018	14.2532	October 24, 2018	October 26, 2018	3	iTaukei		No		No		discharged		Unchecked	Unchecked	Unchecked	Unchecked	Unchecked	Checked	Unchecked	Unchecked	no	No	negative	Unchecked	Unchecked	Unchecked	Unchecked	Unchecked	Unchecked	Unchecked		no	no	no		yes	Incision and Drainage of left middle finger abscess	no		yes	Checked	Checked	Unchecked	Unchecked	Unchecked
8676-87	20123	October 30, 1966	female	October 24, 2018	51.9836	October 24, 2018	October 28, 2018	5	iTaukei		Yes	Nabouwalu	Yes	Nabouwalu	transferred		Unchecked	Unchecked	Unchecked	Unchecked	Unchecked	Checked	Unchecked	Unchecked	no	No		Unchecked	Unchecked	Unchecked	Unchecked	Unchecked	Unchecked	Unchecked		no	no	no		yes	Back carbuncle Debridement	no		yes	Checked	Checked	Checked	Unchecked	Unchecked
8677-56	10088	April 24, 2018	female	October 25, 2018	0.503765	October 25, 2018	October 28, 2018	4	iTaukei		Yes	Savusavu Hospital	No		discharged		Unchecked	Unchecked	Unchecked	Unchecked	Unchecked	Checked	Unchecked	Unchecked	no	No	negative	Unchecked	Unchecked	Unchecked	Unchecked	Unchecked	Unchecked	Unchecked		no	no	no		yes	Incision&Drainage.	no		yes	Checked	Checked	Unchecked	Unchecked	Unchecked
8677-57	10089	April 30, 2017	male	October 26, 2018	1.48939	October 25, 2018	October 27, 2018	3	Other	Part European	No		No		discharged		Unchecked	Unchecked	Unchecked	Unchecked	Unchecked	Checked	Unchecked	Unchecked	no	No	negative	Unchecked	Unchecked	Unchecked	Unchecked	Unchecked	Unchecked	Unchecked		no	no	no		no		no		yes	Checked	Checked	Unchecked	Unchecked	Unchecked
8676-91	20127	June 13, 1988	female	October 26, 2018	30.3682	October 25, 2018	October 29, 2018	5	iTaukei		Yes	Nabouwalu	No		discharged		Unchecked	Unchecked	Unchecked	Unchecked	Unchecked	Checked	Unchecked	Unchecked	no	No	negative	Unchecked	Unchecked	Unchecked	Unchecked	Unchecked	Unchecked	Unchecked		no	no	no		no		no		yes	Checked	Checked	Unchecked	Unchecked	Unchecked
8676-92	20128	January 31, 1977	male	October 29, 2018	41.7413	October 27, 2018	November 1, 2018	6	iTaukei		No		No		discharged		Unchecked	Unchecked	Unchecked	Unchecked	Unchecked	Checked	Unchecked	Unchecked	no	No		Unchecked	Unchecked	Unchecked	Unchecked	Unchecked	Unchecked	Unchecked		no	no	no		yes	Left left wound exploration and wound wash	no		yes	Checked	Checked	Unchecked	Unchecked	Unchecked
8677-60	10092	December 11, 2011	female	October 30, 2018	6.8857	October 28, 2018	October 30, 2018	3	Fijian of Indian decent		No		No		discharged		Unchecked	Unchecked	Unchecked	Unchecked	Unchecked	Checked	Unchecked	Unchecked	no	No		Unchecked	Unchecked	Unchecked	Unchecked	Unchecked	Unchecked	Unchecked		no	no	no		yes	Incision&Drainage.	no		yes	Checked	Checked	Unchecked	Unchecked	Unchecked
8677-61	10093	November 13, 2011	male	October 30, 2018	6.96235	October 28, 2018	November 2, 2018	6	Fijian of Indian decent		Yes	Taveuni Hospital	No		discharged		Unchecked	Unchecked	Unchecked	Unchecked	Unchecked	Checked	Unchecked	Unchecked	no	No		Unchecked	Unchecked	Unchecked	Unchecked	Unchecked	Unchecked	Unchecked		no	no	no		yes	Burn Debridement.	no		yes	Checked	Checked	Unchecked	Unchecked	Unchecked
8677-58	10090	November 24, 2015	male	October 29, 2018	2.9295	October 29, 2018	November 2, 2018	5	iTaukei		No		No		discharged		Unchecked	Unchecked	Unchecked	Unchecked	Unchecked	Checked	Unchecked	Unchecked	no	Yes	negative	Unchecked	Unchecked	Unchecked	Unchecked	Unchecked	Unchecked	Unchecked		no	no	no		no		no		yes	Checked	Checked	Checked	Unchecked	Unchecked
8677-59	10091	December 11, 2013	female	October 29, 2018	4.88159	October 29, 2018	November 2, 2018	5	iTaukei		No		No		discharged		Unchecked	Unchecked	Unchecked	Unchecked	Unchecked	Checked	Unchecked	Unchecked	no	No	negative	Unchecked	Unchecked	Unchecked	Unchecked	Unchecked	Unchecked	Unchecked		no	no	no		yes	Incision&Drainage.	no		yes	Checked	Checked	Unchecked	Unchecked	Unchecked
8676-93	20129	June 2, 1958	female	October 30, 2018	60.4107	October 29, 2018	November 2, 2018	5	Fijian of Indian decent		No		No		discharged		Unchecked	Unchecked	Unchecked	Unchecked	Unchecked	Checked	Unchecked	Unchecked	no	No	negative	Unchecked	Unchecked	Unchecked	Unchecked	Unchecked	Unchecked	Unchecked		no	no	no		no		no		yes	Checked	Checked	Checked	Unchecked	Unchecked
8676-96	20132	January 1, 1952	female	October 31, 2018	66.8309	October 30, 2018	November 5, 2018	7	iTaukei		No		No		discharged		Unchecked	Unchecked	Unchecked	Unchecked	Unchecked	Checked	Unchecked	Unchecked	no	No	negative	Unchecked	Unchecked	Unchecked	Unchecked	Unchecked	Unchecked	Unchecked		no	no	no		no		no		yes	Checked	Unchecked	Checked	Unchecked	Unchecked
8676-95	20131	April 26, 1999	female	October 31, 2018	19.5154	October 30, 2018	November 5, 2018	7	iTaukei		Yes	Nabouwalu	No		discharged		Unchecked	Unchecked	Unchecked	Unchecked	Unchecked	Checked	Unchecked	Unchecked	no	No		Unchecked	Unchecked	Unchecked	Unchecked	Unchecked	Unchecked	Unchecked		no	no	no		yes	Right thigh incision & Drainage	no		yes	Checked	Checked	Unchecked	Unchecked	Unchecked
8676-97	20133	April 2, 1985	male	November 1, 2018	33.5825	October 30, 2018	November 3, 2018	5	iTaukei		Yes	Savusavu	No		discharged		Unchecked	Unchecked	Unchecked	Unchecked	Unchecked	Checked	Unchecked	Unchecked	no	No		Unchecked	Unchecked	Unchecked	Unchecked	Unchecked	Unchecked	Unchecked		no	no	no		yes	Left foot Debridement	no		yes	Checked	Checked	Unchecked	Unchecked	Unchecked
8677-63	10095	March 12, 2014	male	November 1, 2018	4.64066	October 31, 2018	November 2, 2018	3	Fijian of Indian decent		No		No		discharged		Unchecked	Unchecked	Unchecked	Unchecked	Unchecked	Checked	Unchecked	Unchecked	no	No		Unchecked	Unchecked	Unchecked	Unchecked	Unchecked	Unchecked	Unchecked		no	no	no		yes	Incision&drainage.	no		yes	Checked	Checked	Checked	Unchecked	Unchecked
8677-62	10094	May 13, 2008	male	November 1, 2018	10.4695	October 31, 2018	November 5, 2018	6	Fijian of Indian decent		No		No		discharged		Unchecked	Unchecked	Unchecked	Unchecked	Unchecked	Checked	Unchecked	Unchecked	no	No	negative	Unchecked	Unchecked	Unchecked	Unchecked	Unchecked	Unchecked	Unchecked		no	no	no		no		no		yes	Checked	Checked	Unchecked	Unchecked	Unchecked
8676-100	20136	May 15, 1955	male	November 20, 2018	63.5181	October 31, 2018	December 3, 2018	34	iTaukei		No		No		death		Unchecked	Checked	Unchecked	Unchecked	Unchecked	Checked	Unchecked	Unchecked	no	No	positive	Checked	Unchecked	Unchecked	Unchecked	Unchecked	Unchecked	Unchecked		no	no	no		yes	Debridement of Carbuncle	no		yes	Checked	Checked	Checked	Unchecked	Unchecked
8676-98	20134	September 7, 1999	male	November 1, 2018	19.1513	October 31, 2018	November 2, 2018	3	iTaukei		No		No		discharged		Unchecked	Unchecked	Unchecked	Unchecked	Unchecked	Checked	Unchecked	Unchecked	no	No		Unchecked	Unchecked	Unchecked	Unchecked	Unchecked	Unchecked	Unchecked		no	no	no		no		no		yes	Checked	Checked	Unchecked	Unchecked	Unchecked
8677-65	10097	September 25, 2017	female	November 2, 2018	1.10335	November 1, 2018	November 6, 2018	6	iTaukei		No		No		discharged		Unchecked	Unchecked	Unchecked	Unchecked	Unchecked	Checked	Unchecked	Unchecked	no	No		Unchecked	Unchecked	Unchecked	Unchecked	Unchecked	Unchecked	Unchecked		no	no	no		no		no		yes	Checked	Checked	Unchecked	Unchecked	Unchecked
8676-99	20135	December 3, 1979	female	November 2, 2018	38.9158	November 1, 2018	November 5, 2018	5	Fijian of Indian decent		No		No		discharged		Unchecked	Unchecked	Unchecked	Unchecked	Unchecked	Checked	Unchecked	Unchecked	no	No		Unchecked	Unchecked	Unchecked	Unchecked	Unchecked	Unchecked	Unchecked		no	no	no		yes	Left lower arm abscess Incision and Drainage	no		yes	Checked	Checked	Unchecked	Unchecked	Unchecked
8677-64	10096	August 6, 2014	male	November 2, 2018	4.24093	November 1, 2018	November 5, 2018	5	iTaukei		No		No		discharged		Unchecked	Unchecked	Unchecked	Unchecked	Unchecked	Checked	Unchecked	Unchecked	no	No	negative	Unchecked	Unchecked	Unchecked	Unchecked	Unchecked	Unchecked	Unchecked		no	no	no		no		no		yes	Checked	Checked	Unchecked	Checked	Unchecked
8676-103	20139	February 10, 1998	male	November 5, 2018	20.7337	November 2, 2018	November 5, 2018	4	iTaukei		Yes	Savusavu	No		discharged		Unchecked	Checked	Unchecked	Unchecked	Unchecked	Checked	Unchecked	Unchecked	no	No	positive	Checked	Unchecked	Unchecked	Unchecked	Unchecked	Unchecked	Unchecked			no	no		yes	Liver aspiration	no		yes	Checked	Checked	Unchecked	Unchecked	Unchecked
8676-102	20138	May 8, 1989	male	November 5, 2018	29.4949	November 2, 2018	November 5, 2018	4	iTaukei		No		No		discharged		Unchecked	Unchecked	Unchecked	Unchecked	Unchecked	Checked	Unchecked	Unchecked	no	No		Unchecked	Unchecked	Unchecked	Unchecked	Unchecked	Unchecked	Unchecked		no	no	no		no		no		yes	Unchecked	Unchecked	Unchecked	Unchecked	Unchecked
8677-66	10098	November 26, 2013	female	November 5, 2018	4.94182	November 3, 2018	November 8, 2018	6	iTaukei		No		No		discharged		Unchecked	Unchecked	Unchecked	Unchecked	Unchecked	Checked	Unchecked	Unchecked	yes	No	negative	Unchecked	Unchecked	Unchecked	Unchecked	Unchecked	Unchecked	Unchecked		no	no	no		no		no		yes	Checked	Checked	Checked	Unchecked	Unchecked
8677-95	10127	October 19, 2018	male	December 5, 2018	0.128679	November 4, 2018	November 19, 2018	16	Fijian of Indian decent		No		No		discharged		Unchecked	Unchecked	Unchecked	Unchecked	Unchecked	Checked	Unchecked	Unchecked	no	No	negative	Unchecked	Unchecked	Unchecked	Unchecked	Unchecked	Unchecked	Unchecked		no	no	no		no		no		yes	Unchecked	Unchecked	Unchecked	Unchecked	Unchecked
8676-101	20137	December 29, 1985	female	November 5, 2018	32.8515	November 4, 2018	November 6, 2018	3	Fijian of Indian decent		No		No		discharged		Unchecked	Unchecked	Unchecked	Unchecked	Unchecked	Checked	Unchecked	Unchecked	no	No	negative	Unchecked	Unchecked	Unchecked	Unchecked	Unchecked	Unchecked	Unchecked		no	no	no		yes	Abdominal wall abscess Incision and Drainage	no		yes	Checked	Checked	Unchecked	Unchecked	Unchecked
8676-104	20140	May 14, 1976	male	November 6, 2018	42.4805	November 5, 2018	November 7, 2018	3	iTaukei		Yes	Nabouwalu	No		death		Unchecked	Unchecked	Unchecked	Unchecked	Unchecked	Checked	Unchecked	Unchecked	no	No	negative	Unchecked	Unchecked	Unchecked	Unchecked	Unchecked	Unchecked	Unchecked		no	no	no		yes	Scrotal exploration and Debridement	no		yes	Checked	Checked	Checked	Checked	Unchecked
8676-106	20142	July 18, 1972	female	November 8, 2018	46.308	November 5, 2018	November 11, 2018	7	iTaukei		Yes	Lagi health center	No		discharged		Unchecked	Unchecked	Unchecked	Unchecked	Unchecked	Checked	Unchecked	Unchecked	no	No	positive	Unchecked	Unchecked	Unchecked	Unchecked	Unchecked	Unchecked	Checked	s.saprohpyticus	no	no	no		no		no		yes	Checked	Unchecked	Checked	Unchecked	Unchecked
8677-67	10099	June 14, 2017	male	November 8, 2018	1.40178	November 6, 2018	November 9, 2018	4	iTaukei		Yes	Taveuni Hospital.	No		discharged		Unchecked	Unchecked	Unchecked	Unchecked	Unchecked	Checked	Unchecked	Unchecked	no	No	negative	Unchecked	Unchecked	Unchecked	Unchecked	Unchecked	Unchecked	Unchecked		no	no	no		yes	Wound debridement (Burn).	no		yes	Checked	Checked	Unchecked	Unchecked	Unchecked
8676-107	20143	May 16, 2000	male	November 9, 2018	18.4832	November 6, 2018	November 12, 2018	7	iTaukei		Yes	Nabouwalu	No		discharged		Unchecked	Unchecked	Unchecked	Unchecked	Unchecked	Checked	Unchecked	Unchecked	no	No	negative	Unchecked	Unchecked	Unchecked	Unchecked	Unchecked	Unchecked	Unchecked		no	no	no		yes	Right hand abscess Incision and Drainage	no		yes	Checked	Checked	Checked	Unchecked	Unchecked
8676-105	20141	July 12, 2001	female	November 8, 2018	17.3251	November 7, 2018	November 10, 2018	4	Fijian of Indian decent		No		No		discharged		Unchecked	Unchecked	Unchecked	Unchecked	Unchecked	Checked	Unchecked	Unchecked	no	No	negative	Unchecked	Unchecked	Unchecked	Unchecked	Unchecked	Unchecked	Unchecked		no	no	no		no		no		yes	Checked	Checked	Unchecked	Unchecked	Unchecked
8676-112	20148	July 24, 1981	male	November 12, 2018	37.3032	November 7, 2018	November 12, 2018	6	Fijian of Indian decent		No		No		discharged		Unchecked	Unchecked	Unchecked	Unchecked	Unchecked	Checked	Unchecked	Unchecked	no	No		Unchecked	Unchecked	Unchecked	Unchecked	Unchecked	Unchecked	Unchecked		no	no	no		yes	Scrotal incision & Drainage and Debridement	no		yes	Unchecked	Unchecked	Unchecked	Unchecked	Unchecked
8676-146	20182	February 7, 1975	female	November 23, 2018	43.7919	November 8, 2018	November 9, 2018	2	iTaukei		No		No		discharged		Unchecked	Unchecked	Unchecked	Unchecked	Unchecked	Checked	Unchecked	Unchecked	yes	No	negative	Unchecked	Unchecked	Unchecked	Unchecked	Unchecked	Unchecked	Unchecked		no	no	no		no		no		yes	Checked	Unchecked	Checked	Unchecked	Unchecked
8676-109	20145	August 16, 1991	male	November 9, 2018	27.2334	November 8, 2018	November 10, 2018	3	iTaukei		Yes	Naduri health center	No		discharged		Unchecked	Unchecked	Unchecked	Unchecked	Unchecked	Checked	Unchecked	Unchecked	no	No	negative	Unchecked	Unchecked	Unchecked	Unchecked	Unchecked	Unchecked	Unchecked		no	no	no		no		no		yes	Unchecked	Unchecked	Unchecked	Unchecked	Unchecked
8676-182	20218	May 8, 1974	female	January 18, 2019	44.6981	November 8, 2018	November 10, 2018	3	Fijian of Indian decent		No		No		discharged		Unchecked	Unchecked	Unchecked	Unchecked	Unchecked	Checked	Unchecked	Unchecked	no	No		Unchecked	Unchecked	Unchecked	Unchecked	Unchecked	Unchecked	Unchecked		no	no	no		yes	Right buttock abscess Incision and Drainage	no		yes	Checked	Checked	Unchecked	Unchecked	Unchecked
8676-108	20144	July 21, 1980	male	November 9, 2018	38.3025	November 8, 2018	November 12, 2018	5	iTaukei		No		No		discharged		Unchecked	Unchecked	Unchecked	Unchecked	Unchecked	Checked	Unchecked	Unchecked	no	No		Unchecked	Unchecked	Unchecked	Unchecked	Unchecked	Unchecked	Unchecked		no	no	no		yes	Perineal Debridement	no		yes	Unchecked	Unchecked	Unchecked	Unchecked	Unchecked
8676-111	20147	January 1, 1959	female	November 9, 2018	59.8549	November 8, 2018	November 20, 2018	13	iTaukei		No		No		discharged		Unchecked	Unchecked	Unchecked	Unchecked	Unchecked	Checked	Unchecked	Unchecked	yes	No		Unchecked	Unchecked	Unchecked	Unchecked	Unchecked	Unchecked	Unchecked		no	no	no		yes	Right lower leg Debridement	no		yes	Checked	Checked	Unchecked	Unchecked	Unchecked
8676-110	20146	June 7, 1979	female	November 9, 2018	39.425	November 8, 2018	November 9, 2018	2	Fijian of Indian decent		No		Yes	CWMH	transferred		Unchecked	Unchecked	Unchecked	Unchecked	Unchecked	Checked	Unchecked	Unchecked	no	No		Unchecked	Unchecked	Unchecked	Unchecked	Unchecked	Unchecked	Unchecked		no	no	no		no		no		yes	Unchecked	Unchecked	Unchecked	Checked	Unchecked
8677-75	10107	May 24, 2009	male	November 22, 2018	9.4976	November 9, 2018	November 12, 2018	4	Other	Part European	Yes	Wainunu Health Centre	No		discharged		Unchecked	Unchecked	Unchecked	Unchecked	Unchecked	Checked	Unchecked	Unchecked	no	No		Unchecked	Unchecked	Unchecked	Unchecked	Unchecked	Unchecked	Unchecked		no	no	no		yes	Wound Debridement.	no		yes	Checked	Checked	Unchecked	Unchecked	Unchecked
8677-68	10100	November 9, 2016	female	November 12, 2018	2.00685	November 10, 2018	November 16, 2018	7	Fijian of Indian decent		Yes	Tawake Nursing Station.	Yes	CWMHospital	discharged		Unchecked	Unchecked	Unchecked	Unchecked	Unchecked	Checked	Unchecked	Unchecked	no	No	negative	Unchecked	Unchecked	Unchecked	Unchecked	Unchecked	Unchecked	Unchecked		no	no	yes	2	no		no		yes	Checked	Checked	Unchecked	Unchecked	Unchecked
8676-117	20153	August 27, 2018	female	November 13, 2018	0.213552	November 10, 2018	November 24, 2018	15	iTaukei		Yes	Kia nursing station	No		discharged		Checked	Unchecked	Unchecked	Unchecked	Unchecked	Checked	Checked	Unchecked	yes	Yes	positive	Unchecked	Unchecked	Unchecked	Checked	Unchecked	Unchecked	Unchecked		no	no	no		no		no		yes	Checked	Checked	Unchecked	Unchecked	Unchecked
8676-114	20150	January 29, 1984	female	November 12, 2018	34.7871	November 10, 2018	November 14, 2018	5	Fijian of Indian decent		No		No		discharged		Unchecked	Unchecked	Unchecked	Unchecked	Unchecked	Checked	Unchecked	Unchecked	yes	No	negative	Unchecked	Unchecked	Unchecked	Unchecked	Unchecked	Unchecked	Unchecked		no	no	no		yes	Left finger abscess Incision and Drainage	no		yes	Unchecked	Checked	Unchecked	Unchecked	Unchecked
8677-93	10125	March 19, 1996	female	December 5, 2018	22.7132	November 10, 2018	November 10, 2018	1	iTaukei		No		No		discharged		Unchecked	Unchecked	Unchecked	Unchecked	Unchecked	Checked	Unchecked	Unchecked	no	No		Unchecked	Unchecked	Unchecked	Unchecked	Unchecked	Unchecked	Unchecked		no	no	no		no		no		no	Unchecked	Unchecked	Unchecked	Unchecked	Unchecked
8676-113	20149	February 1, 1970	male	November 12, 2018	48.7775	November 11, 2018	November 12, 2018	2	Fijian of Indian decent		No		No		discharged		Unchecked	Unchecked	Unchecked	Unchecked	Unchecked	Checked	Unchecked	Unchecked	no	No		Unchecked	Unchecked	Unchecked	Unchecked	Unchecked	Unchecked	Unchecked		no	no	no		no		no		yes	Checked	Checked	Unchecked	Unchecked	Unchecked
8676-123	20159	January 1, 1956	female	November 15, 2018	62.872	November 12, 2018	November 15, 2018	4	Fijian of Indian decent		Yes	Seaqaqa health center	No		discharged		Unchecked	Unchecked	Unchecked	Unchecked	Unchecked	Checked	Unchecked	Unchecked	no	No	negative	Unchecked	Unchecked	Unchecked	Unchecked	Unchecked	Unchecked	Unchecked		no	no	no		no		no		yes	Checked	Checked	Checked	Unchecked	Unchecked
8676-116	20152	January 2, 2011	male	November 13, 2018	7.86311	November 12, 2018	November 14, 2018	3	Fijian of Indian decent		No		No		discharged		Unchecked	Unchecked	Unchecked	Unchecked	Unchecked	Checked	Unchecked	Unchecked	no	No	negative	Unchecked	Unchecked	Unchecked	Unchecked	Unchecked	Unchecked	Unchecked		no	no	no		no		no		yes	Checked	Checked	Checked	Unchecked	Unchecked
8677-69	10101	September 12, 2014	female	November 15, 2018	4.17522	November 12, 2018	November 20, 2018	9	iTaukei		Yes	Lagi Health Center.	No		discharged		Unchecked	Unchecked	Unchecked	Unchecked	Unchecked	Checked	Unchecked	Unchecked	no	No	negative	Unchecked	Unchecked	Unchecked	Unchecked	Unchecked	Unchecked	Unchecked		no	no	no		yes	Incision&drainage.	no		yes	Checked	Checked	Checked	Unchecked	Unchecked
8677-70	10102	February 6, 1962	female	November 15, 2018	56.7721	November 12, 2018	November 18, 2018	7	iTaukei		Yes	Nabouwalu Hospital	No		discharged		Unchecked	Unchecked	Unchecked	Unchecked	Unchecked	Checked	Unchecked	Unchecked	no	No		Unchecked	Unchecked	Unchecked	Unchecked	Unchecked	Unchecked	Unchecked		no	no	no		yes	Incision&Drainage of left upper arm&abdominal wall abscess.	no		yes	Checked	Checked	Unchecked	Unchecked	Unchecked
8676-119	20155	January 1, 1979	male	November 15, 2018	39.8713	November 13, 2018	November 15, 2018	3	iTaukei		No		No		discharged		Unchecked	Unchecked	Unchecked	Unchecked	Unchecked	Checked	Unchecked	Unchecked	no	No		Unchecked	Unchecked	Unchecked	Unchecked	Unchecked	Unchecked	Unchecked		no	no	no		yes	Right submandibular Incision & Drainage	no		yes	Checked	Checked	Unchecked	Unchecked	Unchecked
8676-118	20154	September 9, 1959	male	November 15, 2018	59.1841	November 13, 2018	November 19, 2018	7	iTaukei		Yes	Taveuni	No		discharged		Unchecked	Unchecked	Unchecked	Unchecked	Unchecked	Checked	Unchecked	Unchecked	no	No	negative	Unchecked	Unchecked	Unchecked	Unchecked	Unchecked	Unchecked	Unchecked		no	no	no		no		no		yes	Checked	Checked	Unchecked	Unchecked	Unchecked
8676-122	20158	September 13, 1989	female	November 15, 2018	29.1718	November 13, 2018	November 17, 2018	5	iTaukei		No		No		discharged		Unchecked	Unchecked	Unchecked	Unchecked	Unchecked	Checked	Unchecked	Unchecked	no	No	negative	Unchecked	Unchecked	Unchecked	Unchecked	Unchecked	Unchecked	Unchecked		no	no	no		no		no		yes	Checked	Checked	Unchecked	Unchecked	Unchecked
8676-120	20156	July 30, 1972	female	November 15, 2018	46.2943	November 14, 2018	November 17, 2018	4	Fijian of Indian decent		No		No		discharged		Unchecked	Unchecked	Unchecked	Unchecked	Unchecked	Checked	Unchecked	Unchecked	no	No		Unchecked	Unchecked	Unchecked	Unchecked	Unchecked	Unchecked	Unchecked		no	no	no		yes	Right hand incision & Drainage & Debridement	no		yes	Checked	Checked	Unchecked	Unchecked	Unchecked
8676-143	20179	May 28, 1996	female	November 22, 2018	22.486	November 15, 2018	November 23, 2018	9	iTaukei		Yes	Tukavesi health center	No		discharged		Unchecked	Unchecked	Unchecked	Unchecked	Unchecked	Checked	Unchecked	Unchecked	no	No		Unchecked	Unchecked	Unchecked	Unchecked	Unchecked	Unchecked	Unchecked		no	no	no		yes	Labial lipoma excision	no		no	Unchecked	Unchecked	Unchecked	Unchecked	Unchecked
8676-121	20157	December 24, 1968	female	November 15, 2018	49.8918	November 15, 2018	November 18, 2018	4	Fijian of Indian decent		No		No		discharged		Unchecked	Unchecked	Unchecked	Unchecked	Unchecked	Checked	Unchecked	Unchecked	no	No		Unchecked	Unchecked	Unchecked	Unchecked	Unchecked	Unchecked	Unchecked		no	no	no		yes	umbilical SSI wound wash & Debridement	no		yes	Checked	Checked	Unchecked	Unchecked	Unchecked
8676-128	20164	January 1, 1947	male	November 20, 2018	71.885	November 15, 2018	November 23, 2018	9	Fijian of Indian decent		No		No		discharged		Unchecked	Unchecked	Unchecked	Unchecked	Unchecked	Checked	Unchecked	Unchecked	no	No		Unchecked	Unchecked	Unchecked	Unchecked	Unchecked	Unchecked	Unchecked		no	no	no		yes	Right axilla Debridement	no		no	Unchecked	Unchecked	Unchecked	Unchecked	Unchecked
8677-71	10103	June 30, 2006	male	November 16, 2018	12.3806	November 15, 2018	November 20, 2018	6	iTaukei		Yes	Seaqaqa Health Centre.	No		discharged		Unchecked	Unchecked	Unchecked	Unchecked	Unchecked	Checked	Unchecked	Unchecked	no	No		Unchecked	Unchecked	Unchecked	Unchecked	Unchecked	Unchecked	Unchecked		no	no	no		no		no		yes	Checked	Checked	Unchecked	Checked	Unchecked
8676-124	20160	February 22, 1967	male	November 16, 2018	51.7317	November 16, 2018	November 19, 2018	4	iTaukei		No		No		discharged		Unchecked	Unchecked	Unchecked	Unchecked	Unchecked	Checked	Unchecked	Unchecked	no	No		Unchecked	Unchecked	Unchecked	Unchecked	Unchecked	Unchecked	Unchecked		no	no	no		yes	SSI Scrotal Debridement	no		yes	Checked	Checked	Unchecked	Unchecked	Unchecked
8676-147	20183	August 17, 1986	female	November 28, 2018	32.282	November 16, 2018	November 17, 2018	2	iTaukei		No		No		discharged		Unchecked	Unchecked	Unchecked	Unchecked	Unchecked	Checked	Unchecked	Unchecked	no	No	negative	Unchecked	Unchecked	Unchecked	Unchecked	Unchecked	Unchecked	Unchecked		no	no	no		no		no		yes	Checked	Checked	Unchecked	Unchecked	Unchecked
8677-72	10104	August 24, 2012	female	November 20, 2018	6.23956	November 17, 2018	November 20, 2018	4	Fijian of Indian decent		No		No		discharged		Unchecked	Unchecked	Unchecked	Unchecked	Unchecked	Checked	Unchecked	Unchecked	no	No		Unchecked	Unchecked	Unchecked	Unchecked	Unchecked	Unchecked	Unchecked		no	no	no		yes	Incision and drainage	no		yes	Checked	Checked	Unchecked	Unchecked	Unchecked
8676-127	20163	September 7, 1956	male	November 20, 2018	62.2012	November 17, 2018	November 23, 2018	7	Fijian of Indian decent		Yes	CWMH	No		discharged		Unchecked	Unchecked	Unchecked	Unchecked	Unchecked	Checked	Unchecked	Unchecked	no	No	negative	Unchecked	Unchecked	Unchecked	Unchecked	Unchecked	Unchecked	Unchecked		no	no	no		no		no		yes	Checked	Unchecked	Unchecked	Unchecked	Unchecked
8676-125	20161	April 29, 1956	male	November 20, 2018	62.5599	November 17, 2018	November 21, 2018	5	iTaukei		Yes	Savusavu	No		discharged		Unchecked	Unchecked	Unchecked	Unchecked	Unchecked	Checked	Unchecked	Unchecked	no	No	negative	Unchecked	Unchecked	Unchecked	Unchecked	Unchecked	Unchecked	Unchecked		no	no	no		yes	Right foot Debridement	no		yes	Unchecked	Checked	Unchecked	Unchecked	Unchecked
8676-136	20172	May 1, 1950	female	November 21, 2018	68.5585	November 18, 2018	November 26, 2018	9	iTaukei		Yes	Taveuni	No		discharged		Unchecked	Unchecked	Unchecked	Unchecked	Unchecked	Checked	Unchecked	Unchecked	no	No		Unchecked	Unchecked	Unchecked	Unchecked	Unchecked	Unchecked	Unchecked		no	no	no		yes	Right index finger incision & Drainage and Debridement	no		yes	Checked	Checked	Checked	Unchecked	Unchecked
8676-126	20162	January 1, 1996	male	November 20, 2018	22.8857	November 19, 2018	December 7, 2018	19	iTaukei		No		No		discharged		Unchecked	Checked	Unchecked	Unchecked	Unchecked	Checked	Unchecked	Unchecked	no	No	positive	Checked	Unchecked	Unchecked	Unchecked	Unchecked	Unchecked	Unchecked		no	no	no		yes	Right hand incision & Drainage	no		yes	Checked	Checked	Unchecked	Unchecked	Unchecked
8677-73	10105	July 7, 2006	male	November 21, 2018	12.3751	November 19, 2018	November 23, 2018	5	iTaukei		No		No		discharged		Unchecked	Unchecked	Unchecked	Unchecked	Unchecked	Checked	Unchecked	Unchecked	no	No		Unchecked	Unchecked	Unchecked	Unchecked	Unchecked	Unchecked	Unchecked		no	no	no		yes	Incision&drainage	no		yes	Checked	Checked	Unchecked	Unchecked	Unchecked
8676-130	20166	February 24, 1995	male	November 21, 2018	23.7399	November 20, 2018	November 22, 2018	3	iTaukei		No		No		discharged		Unchecked	Unchecked	Unchecked	Unchecked	Unchecked	Checked	Unchecked	Unchecked	no	No	negative	Unchecked	Unchecked	Unchecked	Unchecked	Unchecked	Unchecked	Unchecked		no	no	no		yes	Supra pubic carbuncle Debridement	no		yes	Checked	Checked	Unchecked	Unchecked	Unchecked
8676-134	20170	January 1, 1938	male	November 21, 2018	80.8871	November 20, 2018	November 23, 2018	4	iTaukei		Yes	Nabouwalu	No		discharged		Unchecked	Unchecked	Unchecked	Unchecked	Unchecked	Checked	Unchecked	Unchecked	no	No	negative	Unchecked	Unchecked	Unchecked	Unchecked	Unchecked	Unchecked	Unchecked		no	no	no		yes	Right foot Debridement	no		yes	Unchecked	Checked	Unchecked	Unchecked	Unchecked
8676-129	20165	January 1, 1949	male	November 21, 2018	69.8864	November 20, 2018	November 22, 2018	3	Fijian of Indian decent		No		No		discharged		Unchecked	Unchecked	Unchecked	Unchecked	Unchecked	Checked	Unchecked	Unchecked	no	No		Unchecked	Unchecked	Unchecked	Unchecked	Unchecked	Unchecked	Unchecked		no	no	no		yes	Right buttock abscess Incision and Drainage	no		yes	Checked	Checked	Unchecked	Unchecked	Unchecked
8677-74	10106	May 28, 2017	female	November 21, 2018	1.48392	November 20, 2018	November 22, 2018	3	iTaukei		Yes	Wainunu Health Center.	No		discharged		Unchecked	Unchecked	Unchecked	Unchecked	Unchecked	Checked	Unchecked	Unchecked	no	No		Unchecked	Unchecked	Unchecked	Unchecked	Unchecked	Unchecked	Unchecked		no	no	no		yes	Debridement of lower limbs & left leg.	no		yes	Checked	Checked	Unchecked	Unchecked	Unchecked
8676-131	20167	September 16, 1971	male	November 21, 2018	47.1814	November 21, 2018	November 23, 2018	3	iTaukei		Yes	Savusavu	No		discharged		Unchecked	Unchecked	Unchecked	Unchecked	Unchecked	Checked	Unchecked	Unchecked	no	No		Unchecked	Unchecked	Unchecked	Unchecked	Unchecked	Unchecked	Unchecked		no	no	no		yes	Sacral carbuncle Debridement	no		yes	Checked	Checked	Unchecked	Unchecked	Unchecked
8676-135	20171	January 8, 1941	female	November 21, 2018	77.8672	November 21, 2018	November 24, 2018	4	Fijian of Indian decent		No		No		discharged		Unchecked	Unchecked	Unchecked	Unchecked	Unchecked	Checked	Unchecked	Unchecked	no	No		Unchecked	Unchecked	Unchecked	Unchecked	Unchecked	Unchecked	Unchecked		no	no	no		yes	Debridement ofNeck Carbuncle.	no		yes	Checked	Unchecked	Unchecked	Unchecked	Unchecked
8676-145	20181	January 2, 1945	female	November 22, 2018	73.8864	November 21, 2018	November 30, 2018	10	Fijian of Indian decent		No		No		discharged		Unchecked	Unchecked	Unchecked	Unchecked	Unchecked	Checked	Unchecked	Unchecked	no	No	negative	Unchecked	Unchecked	Unchecked	Unchecked	Unchecked	Unchecked	Unchecked		no	no	no		no		no		yes	Checked	Unchecked	Checked	Unchecked	Unchecked
8676-133	20169	June 4, 1984	male	November 21, 2018	34.4641	November 21, 2018	November 27, 2018	7	iTaukei		No		No		discharged		Unchecked	Unchecked	Unchecked	Unchecked	Unchecked	Checked	Unchecked	Unchecked	no	No		Unchecked	Unchecked	Unchecked	Unchecked	Unchecked	Unchecked	Unchecked		no	no	no		yes	Lt Hand l&D	no		yes	Checked	Unchecked	Unchecked	Unchecked	Unchecked
8676-139	20175	January 1, 1966	female	November 22, 2018	52.8898	November 21, 2018	November 24, 2018	4	Fijian of Indian decent		No		No		discharged		Unchecked	Unchecked	Unchecked	Unchecked	Unchecked	Checked	Unchecked	Unchecked	no	No		Unchecked	Unchecked	Unchecked	Unchecked	Unchecked	Unchecked	Unchecked		no	no	no		no		no		yes	Checked	Checked	Unchecked	Unchecked	Unchecked
8676-140	20176	April 16, 1970	female	November 22, 2018	48.6023	November 21, 2018	November 26, 2018	6	iTaukei		No		No		discharged		Unchecked	Unchecked	Unchecked	Unchecked	Unchecked	Checked	Unchecked	Unchecked	no	No		Unchecked	Unchecked	Unchecked	Unchecked	Unchecked	Unchecked	Unchecked		no	no	no		no		no		yes	Checked	Checked	Unchecked	Unchecked	Unchecked
8676-132	20168	July 23, 1966	male	November 21, 2018	52.3313	November 21, 2018	December 5, 2018	15	iTaukei		Yes	Savusavu	No		discharged		Unchecked	Unchecked	Unchecked	Unchecked	Unchecked	Checked	Unchecked	Unchecked	no	No	negative	Unchecked	Unchecked	Unchecked	Unchecked	Unchecked	Unchecked	Unchecked		no	no	no		yes	Perineal &Right Inguinal Debridement and wound wash Ã3	no		yes	Checked	Unchecked	Checked	Unchecked	Unchecked
8676-144	20180	July 19, 1938	female	November 22, 2018	80.345	November 21, 2018	November 24, 2018	4	iTaukei		No		No		discharged		Unchecked	Unchecked	Unchecked	Unchecked	Unchecked	Checked	Unchecked	Unchecked	no	No	negative	Unchecked	Unchecked	Unchecked	Unchecked	Unchecked	Unchecked	Unchecked		no	no	no		no		no		yes	Unchecked	Unchecked	Unchecked	Unchecked	Unchecked
8676-138	20174	March 31, 2014	male	November 22, 2018	4.64613	November 22, 2018	November 23, 2018	2	iTaukei		No		No		discharged		Unchecked	Unchecked	Unchecked	Unchecked	Unchecked	Checked	Unchecked	Unchecked	no	No		Unchecked	Unchecked	Unchecked	Unchecked	Unchecked	Unchecked	Unchecked		no	no	no		yes	Submandibular abscess Incision and Drainage	no		yes	Checked	Checked	Unchecked	Unchecked	Unchecked
8676-142	20178	January 1, 1959	female	November 22, 2018	59.8905	November 22, 2018	November 30, 2018	9	Fijian of Indian decent		Yes	Savusavu	No		discharged		Unchecked	Unchecked	Unchecked	Unchecked	Unchecked	Checked	Unchecked	Unchecked	no	No	negative	Unchecked	Unchecked	Unchecked	Unchecked	Unchecked	Unchecked	Unchecked		no	no	no		yes	Debridement of Carbuncle	no		yes	Checked	Checked	Unchecked	Unchecked	Unchecked
8676-141	20177	April 28, 1962	female	November 22, 2018	56.5695	November 22, 2018	November 24, 2018	3	iTaukei		Yes	Savusavu	No		discharged		Unchecked	Unchecked	Unchecked	Unchecked	Unchecked	Checked	Unchecked	Unchecked	no	No		Unchecked	Unchecked	Unchecked	Unchecked	Unchecked	Unchecked	Unchecked		no	no	no		yes	Debridement of Back Carbuncle.	no		yes	Checked	Checked	Unchecked	Unchecked	Unchecked
8677-88	10120	February 13, 2007	male	December 3, 2018	11.8029	November 22, 2018	December 12, 2018	21	iTaukei		Yes	Naduri Health Centre	No		discharged		Unchecked	Unchecked	Unchecked	Unchecked	Unchecked	Checked	Unchecked	Unchecked	no	No		Unchecked	Unchecked	Unchecked	Unchecked	Unchecked	Unchecked	Unchecked		no	no	no		yes	Wound Debridement &wash & Change of dressing Ã5	no		yes	Checked	Checked	Unchecked	Unchecked	Unchecked
8677-92	10124	April 25, 2000	male	December 4, 2018	18.6092	November 22, 2018	December 4, 2018	13	iTaukei		Yes	Savusavu Hospital	No		discharged		Unchecked	Unchecked	Unchecked	Unchecked	Unchecked	Checked	Unchecked	Unchecked	no	No		Unchecked	Unchecked	Unchecked	Unchecked	Unchecked	Unchecked	Unchecked		no	no	no		yes	Wound washÃ3	no		yes	Checked	Checked	Unchecked	Unchecked	Unchecked
8677-79	10111	June 30, 2003	male	November 27, 2018	15.4114	November 24, 2018	January 3, 2019	41	iTaukei		Yes	Seaqaqa Health Centre	No		discharged		Unchecked	Checked	Unchecked	Unchecked	Unchecked	Checked	Checked	Unchecked	no	No	positive	Checked	Unchecked	Unchecked	Unchecked	Unchecked	Unchecked	Unchecked		no	no	yes	9	yes	Chest I&D,Rt Hip Anthrotomy,Rt distal femur examination under anaesthesia x 1,hip wound washout, debridement and closure x1,sacral ulcer debridement x 2.	yes	6	yes	Checked	Unchecked	Unchecked	Unchecked	Unchecked
8677-76	10108	June 26, 2012	female	November 26, 2018	6.41752	November 24, 2018	December 12, 2018	19	iTaukei		Yes	Nabouwalu Hospital	No		discharged		Unchecked	Checked	Unchecked	Unchecked	Unchecked	Checked	Checked	Unchecked	no	No	positive	Checked	Unchecked	Unchecked	Unchecked	Unchecked	Unchecked	Unchecked		no	no	no		yes	RTleg Incision&Drainage, Wound washÃ 5.	no		yes	Checked	Checked	Unchecked	Unchecked	Unchecked
8677-82	10114	May 19, 1986	female	November 28, 2018	32.5284	November 24, 2018	November 30, 2018	7	iTaukei		Yes	Taveuni Hospital.	No		discharged		Unchecked	Unchecked	Unchecked	Unchecked	Unchecked	Checked	Unchecked	Unchecked	no	No		Unchecked	Unchecked	Unchecked	Unchecked	Unchecked	Unchecked	Unchecked		no	no	no		no		no		yes	Checked	Checked	Checked	Unchecked	Unchecked
8677-81	10113	October 9, 1987	female	November 28, 2018	31.1376	November 26, 2018	December 1, 2018	6	Fijian of Indian decent		No		No		discharged		Unchecked	Unchecked	Unchecked	Unchecked	Unchecked	Checked	Unchecked	Unchecked	no	No		Unchecked	Unchecked	Unchecked	Unchecked	Unchecked	Unchecked	Unchecked		no	no	no		yes	Incision &drainageÃ1.	no		yes	Checked	Unchecked	Unchecked	Unchecked	Unchecked
8677-78	10110	March 2, 1968	male	November 27, 2018	50.7379	November 26, 2018	November 30, 2018	5	Fijian of Indian decent		No		No		discharged		Unchecked	Unchecked	Unchecked	Unchecked	Unchecked	Checked	Unchecked	Unchecked	no	No		Unchecked	Unchecked	Unchecked	Unchecked	Unchecked	Unchecked	Unchecked		no		no		no		no		yes	Checked	Checked	Unchecked	Unchecked	Unchecked
8677-77	10109	May 11, 1993	male	November 27, 2018	25.5469	November 26, 2018	November 30, 2018	5	iTaukei		No		No		discharged		Unchecked	Unchecked	Unchecked	Unchecked	Unchecked	Checked	Unchecked	Unchecked	no	No		Unchecked	Unchecked	Unchecked	Unchecked	Unchecked	Unchecked	Unchecked		no	no	no		yes	Incision &drainage.	no		yes	Checked	Checked	Unchecked	Unchecked	Unchecked
8677-80	10112	March 12, 1976	male	November 28, 2018	42.7132	November 27, 2018	November 29, 2018	3	iTaukei		No		No		discharged		Unchecked	Unchecked	Unchecked	Unchecked	Unchecked	Checked	Unchecked	Unchecked	yes	No		Unchecked	Unchecked	Unchecked	Unchecked	Unchecked	Unchecked	Unchecked		no	no	no		yes	Debridement of Carbuncle.	no		yes	Checked	Checked	Unchecked	Unchecked	Unchecked
8677-84	10116	January 29, 1984	female	November 30, 2018	34.8364	November 28, 2018	December 12, 2018	15	Fijian of Indian decent		No		No		discharged		Unchecked	Unchecked	Unchecked	Unchecked	Unchecked	Checked	Unchecked	Unchecked	yes	No	negative	Unchecked	Unchecked	Unchecked	Unchecked	Unchecked	Unchecked	Unchecked		no	no	no		yes	Incision&drainage&Wound wash	no		no	Unchecked	Unchecked	Unchecked	Unchecked	Unchecked
8677-89	10121	August 13, 1952	female	December 3, 2018	66.3053	November 29, 2018	December 16, 2018	18	Fijian of Indian decent		No		No		discharged		Unchecked	Unchecked	Unchecked	Unchecked	Unchecked	Checked	Unchecked	Unchecked	no	No		Unchecked	Unchecked	Unchecked	Unchecked	Unchecked	Unchecked	Unchecked		no	no	no		yes	Hernia repair-Wound wash & Debridement Ã 5.	no		yes	Checked	Checked	Unchecked	Unchecked	Unchecked
8677-85	10117	July 29, 2017	male	November 30, 2018	1.33881	November 29, 2018	December 3, 2018	5	iTaukei		Yes	Nabouwalu Hospital	No		discharged		Unchecked	Unchecked	Unchecked	Unchecked	Unchecked	Checked	Unchecked	Unchecked	yes	No	negative	Unchecked	Unchecked	Unchecked	Unchecked	Unchecked	Unchecked	Unchecked		no	no	no		yes	Incision&drainage.	no		yes	Checked	Checked	Unchecked	Unchecked	Unchecked
8677-112	10144	August 1, 2002	male	December 11, 2018	16.3614	November 29, 2018	December 1, 2018	3	iTaukei		No		No		discharged		Unchecked	Unchecked	Unchecked	Unchecked	Unchecked	Checked	Unchecked	Unchecked	no	No	negative	Unchecked	Unchecked	Unchecked	Unchecked	Unchecked	Unchecked	Unchecked		no	no	no		yes	Incision and drainage.	no		yes	Checked	Unchecked	Unchecked	Unchecked	Unchecked
8677-91	10123	June 8, 2001	male	December 3, 2018	17.4867	December 1, 2018	December 5, 2018	5	Fijian of Indian decent		No		No		discharged		Unchecked	Unchecked	Unchecked	Unchecked	Unchecked	Checked	Unchecked	Unchecked	no	No	negative	Unchecked	Unchecked	Unchecked	Unchecked	Unchecked	Unchecked	Unchecked		no	no	no		yes	Incision&DrainageÃ1.	no		yes	Checked	Checked	Unchecked	Unchecked	Unchecked
8676-197	20233	May 30, 1958	male	January 17, 2019	60.6352	December 1, 2018	December 5, 2018	5	iTaukei		Yes	Naduri health center	No		discharged		Unchecked	Unchecked	Unchecked	Unchecked	Unchecked	Checked	Unchecked	Unchecked	no	No	negative	Unchecked	Unchecked	Unchecked	Unchecked	Unchecked	Unchecked	Unchecked		no	no	no		yes	Ankle aspiration & Debridement of left foot	no		yes	Checked	Checked	Unchecked	Unchecked	Unchecked
8677-87	10119	October 2, 2011	male	December 3, 2018	7.17043	December 1, 2018	December 4, 2018	4	Other	Part European	Yes	Savusavu Subdivisional Hospital	No		discharged		Unchecked	Unchecked	Unchecked	Unchecked	Unchecked	Checked	Unchecked	Unchecked	no	No	negative	Unchecked	Unchecked	Unchecked	Unchecked	Unchecked	Unchecked	Unchecked		no	no	no		yes	Incision&drainageÃ1.	no		yes	Checked	Unchecked	Checked	Unchecked	Unchecked
8677-86	10118	September 21, 2014	male	December 3, 2018	4.19986	December 2, 2018	December 5, 2018	4	iTaukei		No		No		discharged		Unchecked	Unchecked	Unchecked	Unchecked	Unchecked	Checked	Unchecked	Unchecked	no	No	negative	Unchecked	Unchecked	Unchecked	Unchecked	Unchecked	Unchecked	Unchecked		no	no	no		no		no		yes	Checked	Checked	Checked	Unchecked	Unchecked
8677-90	10122	November 22, 1976	female	December 3, 2018	42.0288	December 3, 2018	December 7, 2018	5	iTaukei		No		No		discharged		Unchecked	Unchecked	Unchecked	Unchecked	Unchecked	Checked	Unchecked	Unchecked	no	No		Unchecked	Unchecked	Unchecked	Unchecked	Unchecked	Unchecked	Unchecked		no	no	no		yes	Caesarian Section	no		yes	Unchecked	Checked	Unchecked	Unchecked	Unchecked
8677-98	10130	August 20, 2003	male	December 6, 2018	15.2964	December 4, 2018	January 10, 2019	38	iTaukei		Yes	Saqani Health Centre	Yes	CWM Hospital	transferred		Unchecked	Unchecked	Unchecked	Unchecked	Unchecked	Checked	Unchecked	Unchecked	yes	Yes	negative	Unchecked	Unchecked	Unchecked	Unchecked	Unchecked	Unchecked	Unchecked		no	no	no		no		no		yes	Checked	Unchecked	Unchecked	Unchecked	Unchecked
8677-100	10132	November 5, 1975	male	December 6, 2018	43.0856	December 5, 2018	December 8, 2018	4	Fijian of Indian decent		No		No		discharged		Unchecked	Unchecked	Unchecked	Unchecked	Unchecked	Checked	Unchecked	Unchecked	no	No		Unchecked	Unchecked	Unchecked	Unchecked	Unchecked	Unchecked	Unchecked		no	no	no		yes	Exploration or Let Hip fusion.	no		no	Unchecked	Unchecked	Unchecked	Unchecked	Unchecked
8677-96	10128	August 28, 2017	female	December 5, 2018	1.27036	December 5, 2018	December 9, 2018	5	iTaukei		Yes	Savusavu Hospital	No		discharged		Unchecked	Unchecked	Unchecked	Unchecked	Unchecked	Checked	Unchecked	Unchecked	no	No		Unchecked	Unchecked	Unchecked	Unchecked	Unchecked	Unchecked	Unchecked		no	no	no		yes	Incision&drainage	no		yes	Checked	Checked	Unchecked	Unchecked	Unchecked
8677-97	10129	April 1, 2011	male	December 5, 2018	7.67967	December 5, 2018	December 10, 2018	6	iTaukei		No		No		discharged		Unchecked	Unchecked	Unchecked	Unchecked	Unchecked	Checked	Unchecked	Unchecked	no	No		Unchecked	Unchecked	Unchecked	Unchecked	Unchecked	Unchecked	Unchecked		no	no	no		no		no		yes	Checked	Checked	Unchecked	Unchecked	Unchecked
8677-99	10131	April 4, 2005	male	December 6, 2018	13.6728	December 5, 2018	December 10, 2018	6	iTaukei		No		No		discharged		Unchecked	Unchecked	Unchecked	Unchecked	Unchecked	Checked	Unchecked	Unchecked	no	No	negative	Unchecked	Unchecked	Unchecked	Unchecked	Unchecked	Unchecked	Unchecked		no	no	no		no		no		yes	Checked	Checked	Unchecked	Unchecked	Unchecked
8677-106	10138	March 15, 2011	male	December 10, 2018	7.7399	December 5, 2018	December 11, 2018	7	iTaukei		No		No		discharged		Unchecked	Unchecked	Unchecked	Unchecked	Unchecked	Checked	Unchecked	Unchecked	no	No		Unchecked	Unchecked	Unchecked	Unchecked	Unchecked	Unchecked	Unchecked		no	no	no		yes	Change of dressing &removal of K wireÃ2	no		yes	Checked	Unchecked	Unchecked	Unchecked	Unchecked
8677-105	10137	January 5, 1976	male	December 7, 2018	42.9213	December 6, 2018	December 8, 2018	3	Fijian of Indian decent		No		No		discharged		Unchecked	Unchecked	Unchecked	Unchecked	Unchecked	Checked	Unchecked	Unchecked	no	No		Unchecked	Unchecked	Unchecked	Unchecked	Unchecked	Unchecked	Unchecked		no	no	no		yes	Incision&drainage	no		yes	Unchecked	Checked	Unchecked	Unchecked	Unchecked
8677-102	10134	July 23, 1955	female	December 7, 2018	63.3758	December 6, 2018	December 11, 2018	6	iTaukei		No		No		discharged		Unchecked	Unchecked	Unchecked	Unchecked	Unchecked	Checked	Unchecked	Unchecked	no	No		Unchecked	Unchecked	Unchecked	Unchecked	Unchecked	Unchecked	Unchecked		no	no	no		no		no		yes	Checked	Unchecked	Checked	Unchecked	Unchecked
8677-101	10133	May 18, 2011	female	December 7, 2018	7.55647	December 6, 2018	December 9, 2018	4	iTaukei		No		No		discharged		Unchecked	Unchecked	Unchecked	Unchecked	Unchecked	Checked	Unchecked	Unchecked	no	No	negative	Unchecked	Unchecked	Unchecked	Unchecked	Unchecked	Unchecked	Unchecked		no	no	no		yes	Incision&DrainageÃ1	no		yes	Checked	Checked	Unchecked	Unchecked	Unchecked
8677-104	10136	February 6, 1963	male	December 7, 2018	55.833	December 6, 2018	December 17, 2018	12	iTaukei		No		No		discharged		Unchecked	Unchecked	Unchecked	Unchecked	Unchecked	Checked	Unchecked	Unchecked	no	No	negative	Unchecked	Unchecked	Unchecked	Unchecked	Unchecked	Unchecked	Unchecked		no	no	no		yes	Incision&Drainage of Rt thumb.	no		yes	Unchecked	Checked	Unchecked	Unchecked	Unchecked
8677-103	10135	September 25, 1964	male	December 7, 2018	54.1985	December 7, 2018	December 31, 2018	25	iTaukei		No		No		discharged		Unchecked	Unchecked	Unchecked	Unchecked	Unchecked	Checked	Unchecked	Unchecked	no	No	negative	Unchecked	Unchecked	Unchecked	Unchecked	Unchecked	Unchecked	Unchecked		no	no	no		yes	Incision&Drainage &Debridement of Rt leg.	no		yes	Checked	Unchecked	Checked	Unchecked	Unchecked
8677-122	10154	September 12, 2018	female	December 18, 2018	0.265572	December 7, 2018	December 20, 2018	14	iTaukei		Yes	Savusavu Subdivisional Hospital.	No		discharged		Unchecked	Unchecked	Unchecked	Unchecked	Unchecked	Checked	Unchecked	Unchecked	yes	No	negative	Unchecked	Unchecked	Unchecked	Unchecked	Unchecked	Unchecked	Unchecked		no	no	yes	2	no		no		yes	Checked	Unchecked	Unchecked	Unchecked	Unchecked
8677-111	10143	March 13, 1956	male	December 11, 2018	62.7461	December 7, 2018	December 20, 2018	14	iTaukei		Yes	Savusavu Subdivisional Hospital.	No		discharged		Unchecked	Unchecked	Unchecked	Unchecked	Unchecked	Checked	Unchecked	Unchecked	no	No	negative	Unchecked	Unchecked	Unchecked	Unchecked	Unchecked	Unchecked	Unchecked		no	no	no		yes	Wound Debridement	no		yes	Checked	Unchecked	Checked	Unchecked	Unchecked
8677-108	10140	November 28, 1961	female	December 10, 2018	57.0322	December 7, 2018	December 13, 2018	7	iTaukei		Yes	Lekutu Health Centre.	No		discharged		Unchecked	Unchecked	Unchecked	Unchecked	Unchecked	Checked	Unchecked	Unchecked	no	No	negative	Unchecked	Unchecked	Unchecked	Unchecked	Unchecked	Unchecked	Unchecked		no	no	no		yes	Lft leg Debridement and I&D.	no		yes	Checked	Checked	Checked	Unchecked	Unchecked
8677-110	10142	April 27, 1984	male	December 11, 2018	34.6229	December 9, 2018	December 15, 2018	7	Other	Kioan	Yes	Savusavu Hospital.	Yes	Savusavu Hospital	discharged		Unchecked	Unchecked	Unchecked	Unchecked	Unchecked	Checked	Unchecked	Unchecked	no	No	negative	Unchecked	Unchecked	Unchecked	Unchecked	Unchecked	Unchecked	Unchecked		no	no	no		yes	Debridement of sacral ulcer.	no		yes	Unchecked	Checked	Unchecked	Unchecked	Unchecked
8677-107	10139	July 31, 2017	female	December 10, 2018	1.36071	December 10, 2018	December 15, 2018	6	iTaukei		No		No		discharged		Unchecked	Unchecked	Unchecked	Unchecked	Unchecked	Checked	Unchecked	Unchecked	no	No	negative	Unchecked	Unchecked	Unchecked	Unchecked	Unchecked	Unchecked	Unchecked		no	no	no		yes	I&D of Lft thigh.	no		yes	Checked	Checked	Unchecked	Unchecked	Unchecked
8677-113	10145	June 22, 2005	male	December 11, 2018	13.4702	December 10, 2018	December 14, 2018	5	iTaukei		No		No		discharged		Unchecked	Unchecked	Unchecked	Unchecked	Unchecked	Checked	Unchecked	Unchecked	no	No		Unchecked	Unchecked	Unchecked	Unchecked	Unchecked	Unchecked	Unchecked		no	no	no		yes	Incision&Drainage.	no		yes	Checked	Checked	Unchecked	Unchecked	Unchecked
8677-115	10147	January 1, 1964	female	December 12, 2018	54.9459	December 10, 2018	December 14, 2018	5	Fijian of Indian decent		No		No		discharged		Unchecked	Unchecked	Unchecked	Unchecked	Unchecked	Checked	Unchecked	Unchecked	yes	Yes	negative	Unchecked	Unchecked	Unchecked	Unchecked	Unchecked	Unchecked	Unchecked		no	no	no		no		no		yes	Unchecked	Unchecked	Unchecked	Unchecked	Unchecked
8677-109	10141	May 12, 1994	male	December 11, 2018	24.5832	December 11, 2018	December 13, 2018	3	Fijian of Indian decent		No		No		discharged		Unchecked	Unchecked	Unchecked	Unchecked	Unchecked	Checked	Unchecked	Unchecked	no	No		Unchecked	Unchecked	Unchecked	Unchecked	Unchecked	Unchecked	Unchecked		no	no	no		yes	Incision&drainage Ã 1.	no		yes	Checked	Checked	Unchecked	Unchecked	Unchecked
8677-117	10149	November 23, 1986	male	December 12, 2018	32.052	December 11, 2018	December 14, 2018	4	Fijian of Indian decent		No		No		discharged		Unchecked	Unchecked	Unchecked	Unchecked	Unchecked	Checked	Unchecked	Unchecked	no	No	negative	Unchecked	Unchecked	Unchecked	Unchecked	Unchecked	Unchecked	Unchecked		no	no	no		no		no		yes	Checked	Unchecked	Checked	Unchecked	Unchecked
8677-116	10148	July 13, 1956	female	December 12, 2018	62.4148	December 12, 2018	December 14, 2018	3	iTaukei		Yes	Seaqaqa Health Centre.	No		discharged		Unchecked	Unchecked	Unchecked	Unchecked	Unchecked	Checked	Unchecked	Unchecked	no	No		Unchecked	Unchecked	Unchecked	Unchecked	Unchecked	Unchecked	Unchecked		no	no	no		yes	Lft foot Debridement.	no		yes	Checked	Checked	Unchecked	Unchecked	Unchecked
8676-176	20212	March 25, 1976	female	January 16, 2019	42.8118	December 12, 2018	December 15, 2018	4	iTaukei		Yes	Nambouwalu	No		discharged		Unchecked	Unchecked	Unchecked	Unchecked	Unchecked	Checked	Unchecked	Unchecked	no	No		Unchecked	Unchecked	Unchecked	Unchecked	Unchecked	Unchecked	Unchecked		no	yes	no		yes	Right foot (2nd toe) amputation	no		yes	Checked	Checked	Unchecked	Unchecked	Unchecked
8677-114	10146	September 12, 2014	female	December 12, 2018	4.24915	December 12, 2018	December 18, 2018	7	iTaukei		No		No		discharged		Unchecked	Unchecked	Unchecked	Unchecked	Unchecked	Checked	Unchecked	Unchecked	no	No	negative	Unchecked	Unchecked	Unchecked	Unchecked	Unchecked	Unchecked	Unchecked		no	no	no		no		no		yes	Checked	Unchecked	Unchecked	Unchecked	Unchecked
8677-118	10150	January 19, 1974	male	December 13, 2018	44.898	December 12, 2018	December 20, 2018	9	iTaukei		No		No		discharged		Unchecked	Unchecked	Unchecked	Unchecked	Unchecked	Checked	Unchecked	Unchecked	no	No		Unchecked	Unchecked	Unchecked	Unchecked	Unchecked	Unchecked	Unchecked		no	no	no		no		no		yes	Checked	Unchecked	Unchecked	Unchecked	Unchecked
8676-149	20185	September 23, 1985	female	December 17, 2018	33.232	December 12, 2018	December 17, 2018	6	Fijian of Indian decent		No		No		discharged		Unchecked	Unchecked	Unchecked	Unchecked	Unchecked	Checked	Unchecked	Unchecked	no	No	negative	Unchecked	Unchecked	Unchecked	Unchecked	Unchecked	Unchecked	Unchecked		no	no	no		no		no		yes	Checked	Unchecked	Checked	Unchecked	Unchecked
8677-121	10153	January 1, 2012	male	December 18, 2018	6.96235	December 13, 2018	December 20, 2018	8	iTaukei		Yes	Savusavu Subdivisional Hospital	No		discharged		Unchecked	Unchecked	Unchecked	Unchecked	Unchecked	Checked	Unchecked	Unchecked	no	No	negative	Unchecked	Unchecked	Unchecked	Unchecked	Unchecked	Unchecked	Unchecked		no	no	no		yes	Incision and drainage	no		yes	Checked	Checked	Unchecked	Unchecked	Unchecked
8677-119	10151	October 2, 2013	male	December 17, 2018	5.20739	December 15, 2018	December 18, 2018	4	iTaukei		No		No		discharged		Unchecked	Unchecked	Unchecked	Unchecked	Unchecked	Checked	Unchecked	Unchecked	no	No		Unchecked	Unchecked	Unchecked	Unchecked	Unchecked	Unchecked	Unchecked		no	no	no		yes	I&D &Wound wash Ã 2.	no		yes	Checked	Checked	Unchecked	Unchecked	Unchecked
8676-148	20184	May 12, 1994	male	December 17, 2018	24.5996	December 17, 2018	December 20, 2018	4	Fijian of Indian decent		No		No		discharged		Unchecked	Unchecked	Unchecked	Unchecked	Unchecked	Checked	Unchecked	Unchecked	no	No		Unchecked	Unchecked	Unchecked	Unchecked	Unchecked	Unchecked	Unchecked		no	no	no		yes	Right index finger incision & Drainage	no		yes	Checked	Checked	Unchecked	Unchecked	Unchecked
8677-136	10168	April 20, 2018	male	January 11, 2019	0.728268	December 17, 2018	January 23, 2019	38	iTaukei		Yes	Lagi Health Centre	No		discharged		Unchecked	Unchecked	Unchecked	Unchecked	Unchecked	Checked	Unchecked	Unchecked	no	Yes	negative	Unchecked	Unchecked	Unchecked	Unchecked	Unchecked	Unchecked	Unchecked		no	no	no		no		no		yes	Checked	Checked	Unchecked	Unchecked	Unchecked
8677-123	10155	October 16, 2010	male	December 18, 2018	8.17248	December 17, 2018	December 21, 2018	5	iTaukei		Yes	Taveuni Hospital	No		discharged		Unchecked	Unchecked	Unchecked	Unchecked	Unchecked	Checked	Unchecked	Unchecked	no	No		Unchecked	Unchecked	Unchecked	Unchecked	Unchecked	Unchecked	Unchecked		no	no	no		yes	Burns debridement x 1	no		yes	Checked	Checked	Unchecked	Unchecked	Unchecked
8677-120	10152	January 1, 2005	male	December 18, 2018	13.9603	December 17, 2018	December 26, 2018	10	iTaukei		Yes	Nabouwalu Hospital	No		discharged		Unchecked	Unchecked	Unchecked	Unchecked	Unchecked	Checked	Unchecked	Unchecked	no	No	negative	Unchecked	Unchecked	Unchecked	Unchecked	Unchecked	Unchecked	Unchecked		no	no	no		no		no		yes	Checked	Checked	Unchecked	Unchecked	Unchecked
8676-151	20187	August 22, 1976	male	December 20, 2018	42.3272	December 18, 2018	December 20, 2018	3	iTaukei		Yes	Taveuni	No		discharged		Unchecked	Unchecked	Unchecked	Unchecked	Unchecked	Checked	Unchecked	Unchecked	no	No	negative	Unchecked	Unchecked	Unchecked	Unchecked	Unchecked	Unchecked	Unchecked		no	no	no		yes	Back carbuncle Debridement	no		yes	Checked	Checked	Unchecked	Unchecked	Unchecked
8676-150	20186	June 17, 1995	female	December 19, 2018	23.5072	December 18, 2018	December 20, 2018	3	iTaukei		No		No		discharged		Unchecked	Unchecked	Unchecked	Unchecked	Unchecked	Checked	Unchecked	Unchecked	no	No		Unchecked	Unchecked	Unchecked	Unchecked	Unchecked	Unchecked	Unchecked		no	no	no		yes	Right breast abscess Incision and Drainage	no		yes	Checked	Checked	Unchecked	Unchecked	Unchecked
8676-155	20191	August 4, 2011	male	December 20, 2018	7.37851	December 19, 2018	December 25, 2018	7	iTaukei		Yes	Seaqaqa	No		discharged		Unchecked	Unchecked	Unchecked	Unchecked	Unchecked	Checked	Unchecked	Unchecked	no	No		Unchecked	Unchecked	Unchecked	Unchecked	Unchecked	Unchecked	Unchecked		no	no	no		yes	Left knee wound wash	no		yes	Checked	Checked	Unchecked	Unchecked	Unchecked
8676-153	20189	January 1, 1948	male	December 20, 2018	70.9678	December 19, 2018	December 22, 2018	4	iTaukei		No		No		discharged		Unchecked	Unchecked	Unchecked	Unchecked	Unchecked	Checked	Unchecked	Unchecked	no	No	negative	Unchecked	Unchecked	Unchecked	Unchecked	Unchecked	Unchecked	Unchecked		no	no	no		no		no		yes	Checked	Unchecked	Checked	Unchecked	Unchecked
8676-152	20188	January 29, 1984	female	December 20, 2018	34.8912	December 19, 2018	January 4, 2019	17	Fijian of Indian decent		No		No		death		Unchecked	Unchecked	Unchecked	Unchecked	Unchecked	Checked	Unchecked	Unchecked	no	No	positive	Unchecked	Unchecked	Unchecked	Unchecked	Unchecked	Unchecked	Checked	PAE	no	no	no		no		no		yes	Unchecked	Unchecked	Unchecked	Unchecked	Unchecked
8676-154	20190	October 31, 1980	male	December 20, 2018	38.1355	December 20, 2018	December 23, 2018	4	Fijian of Indian decent		No		No		discharged		Unchecked	Unchecked	Unchecked	Unchecked	Unchecked	Checked	Unchecked	Unchecked	no	No	negative	Unchecked	Unchecked	Unchecked	Unchecked	Unchecked	Unchecked	Unchecked		no	no	no		no		no		yes	Checked	Checked	Checked	Unchecked	Unchecked
8676-156	20192	November 9, 1971	male	December 20, 2018	47.1129	December 20, 2018	December 22, 2018	3	Fijian of Indian decent		No		No		discharged		Unchecked	Unchecked	Unchecked	Unchecked	Unchecked	Checked	Unchecked	Unchecked	no	No	negative	Unchecked	Unchecked	Unchecked	Unchecked	Unchecked	Unchecked	Unchecked			no	no		yes	Neck abscess Incision and Drainage	no		yes	Checked	Checked	Unchecked	Unchecked	Unchecked
8676-157	20193	February 12, 1996	male	December 20, 2018	22.8528	December 20, 2018	December 23, 2018	4	iTaukei		Yes	Savusavu	No		discharged		Unchecked	Unchecked	Unchecked	Unchecked	Unchecked	Checked	Unchecked	Unchecked	no	No	negative	Unchecked	Unchecked	Unchecked	Unchecked	Unchecked	Unchecked	Unchecked		no	no	no		no		no		yes	Unchecked	Checked	Unchecked	Unchecked	Unchecked
8676-166	20202	January 1, 1961	male	January 10, 2019	58.0233	December 28, 2018	January 31, 2019	35	iTaukei		Yes	Naduri health center	No		death		Unchecked	Unchecked	Unchecked	Unchecked	Unchecked	Checked	Unchecked	Unchecked	no	No	negative	Unchecked	Unchecked	Unchecked	Unchecked	Unchecked	Unchecked	Unchecked		no	no	no		yes	Right foot Debridement	no		yes	Checked	Unchecked	Unchecked	Unchecked	Unchecked
8677-142	10174	January 1, 2005	male	January 16, 2019	14.0397	December 31, 2018	January 3, 2019	4	Fijian of Indian decent		No		No		discharged		Unchecked	Unchecked	Unchecked	Unchecked	Unchecked	Checked	Unchecked	Unchecked	no	No		Unchecked	Unchecked	Unchecked	Unchecked	Unchecked	Unchecked	Unchecked		no	no	no		yes	I&D LEFT THUMB.	no		yes	Checked	Checked	Unchecked	Unchecked	Unchecked
8676-160	20196	January 1, 1969	male	January 9, 2019	50.0205	January 1, 2019	January 9, 2019	9	iTaukei		No		No		discharged		Unchecked	Unchecked	Unchecked	Unchecked	Unchecked	Checked	Unchecked	Unchecked	no	No	negative	Unchecked	Unchecked	Unchecked	Unchecked	Unchecked	Unchecked	Unchecked		no	no	no		no		no		yes	Checked	Checked	Unchecked	Unchecked	Unchecked
8677-132	10164	July 27, 2018	male	January 11, 2019	0.459959	January 1, 2019	January 7, 2019	7	iTaukei		No		No		discharged		Unchecked	Unchecked	Unchecked	Unchecked	Unchecked	Checked	Unchecked	Unchecked	no	No	negative	Unchecked	Unchecked	Unchecked	Unchecked	Unchecked	Unchecked	Unchecked		no	no	no		yes	Surgical site I&D and debridement.	no		yes	Unchecked	Checked	Checked	Unchecked	Unchecked
8677-135	10167	February 20, 2017	male	January 11, 2019	1.88912	January 2, 2019	January 14, 2019	13	iTaukei		No		No		discharged		Unchecked	Unchecked	Unchecked	Unchecked	Unchecked	Checked	Unchecked	Unchecked	no	Yes	negative	Unchecked	Unchecked	Unchecked	Unchecked	Unchecked	Unchecked	Unchecked		no	no	no		no		no		yes	Checked	Checked	Checked	Unchecked	Unchecked
8676-162	20198	January 1, 1967	female	January 9, 2019	52.0219	January 2, 2019	January 9, 2019	8	iTaukei		Yes	Nabouwalu	Yes	Nambouwalu	transferred		Unchecked	Checked	Unchecked	Unchecked	Unchecked	Checked	Unchecked	Unchecked	no	No	positive	Checked	Unchecked	Unchecked	Unchecked	Unchecked	Unchecked	Unchecked		no	no	no		yes	Neck Carbuncle Debridement	no		yes	Checked	Checked	Unchecked	Unchecked	Unchecked
8677-141	10173	August 24, 2006	male	January 15, 2019	12.3942	January 2, 2019	January 9, 2019	8	Fijian of Indian decent		No		No		discharged		Unchecked	Unchecked	Unchecked	Unchecked	Unchecked	Checked	Unchecked	Unchecked	no	No	negative	Unchecked	Unchecked	Unchecked	Unchecked	Unchecked	Unchecked	Unchecked		no	no	no		no		no		yes	Checked	Unchecked	Unchecked	Unchecked	Unchecked
8676-169	20205	February 14, 2000	male	January 11, 2019	18.9076	January 2, 2019	January 12, 2019	11	iTaukei		Yes	Savusavu	No		discharged		Unchecked	Checked	Unchecked	Unchecked	Unchecked	Checked	Unchecked	Unchecked	no	No	positive	Checked	Unchecked	Unchecked	Unchecked	Unchecked	Unchecked	Unchecked		no	no	no		yes	Right renal percutaneous drainage	no		yes	Checked	Unchecked	Unchecked	Checked	Unchecked
8676-180	20216	January 1, 1951	female	January 17, 2019	68.0438	January 3, 2019	January 8, 2019	6	Fijian of Indian decent		No		No		discharged		Unchecked	Unchecked	Unchecked	Unchecked	Unchecked	Checked	Unchecked	Unchecked	no	No		Unchecked	Unchecked	Unchecked	Unchecked	Unchecked	Unchecked	Unchecked		no	no	no		yes	Right thumb abscess Incision and Drainage	no		yes	Checked	Checked	Checked	Unchecked	Unchecked
8676-167	20203	February 23, 1976	female	January 10, 2019	42.8802	January 3, 2019	January 22, 2019	20	iTaukei		No		No		death		Unchecked	Checked	Unchecked	Unchecked	Unchecked	Checked	Unchecked	Unchecked	no	No	positive	Checked	Unchecked	Unchecked	Unchecked	Unchecked	Unchecked	Unchecked		no	no	no		yes	Back carbuncle Debridement	no		yes	Checked	Checked	Checked	Unchecked	Unchecked
8676-168	20204	January 1, 1967	female	January 10, 2019	52.0246	January 4, 2019	January 24, 2019	21	iTaukei		No		No		death		Unchecked	Unchecked	Unchecked	Unchecked	Unchecked	Checked	Unchecked	Unchecked	no	No	negative	Unchecked	Unchecked	Unchecked	Unchecked	Unchecked	Unchecked	Unchecked		no	no	no		no		no		yes	Checked	Unchecked	Checked	Unchecked	Unchecked
8676-171	20207	October 29, 1959	female	January 14, 2019	59.2115	January 4, 2019	January 7, 2019	4	iTaukei		No		No		discharged		Unchecked	Unchecked	Unchecked	Unchecked	Unchecked	Checked	Unchecked	Unchecked	no	No	negative	Unchecked	Unchecked	Unchecked	Unchecked	Unchecked	Unchecked	Unchecked		no	no	no		yes	Right leg Debridement	no		yes	Checked	Checked	Checked	Unchecked	Unchecked
8676-175	20211	August 28, 1998	male	January 16, 2019	20.386	January 4, 2019	January 8, 2019	5	iTaukei		No		No		discharged		Unchecked	Unchecked	Unchecked	Unchecked	Unchecked	Checked	Unchecked	Unchecked	no	No		Unchecked	Unchecked	Unchecked	Unchecked	Unchecked	Unchecked	Unchecked		no	no	no		yes	Left hand abscess Incision and Drainage.	no		yes	Checked	Checked	Unchecked	Unchecked	Unchecked
8676-174	20210	December 17, 1986	male	January 16, 2019	32.0821	January 4, 2019	January 9, 2019	6	iTaukei		Yes	Nambouwalu	No		transferred		Unchecked	Unchecked	Unchecked	Unchecked	Unchecked	Checked	Unchecked	Unchecked	no	No	positive	Unchecked	Unchecked	Unchecked	Unchecked	Unchecked	Unchecked	Checked	CNS	no	no	no		yes	Left Thigh Incision and Drainage	no		yes	Checked	Checked	Unchecked	Unchecked	Unchecked
8676-178	20214	February 20, 1984	female	January 17, 2019	34.9076	January 5, 2019	January 10, 2019	6	iTaukei		Yes	Taveuni	No		discharged		Unchecked	Unchecked	Unchecked	Unchecked	Unchecked	Checked	Unchecked	Unchecked	no	No	negative	Unchecked	Unchecked	Unchecked	Unchecked	Unchecked	Unchecked	Unchecked		no	no	no		yes	Exploration Laporatomy	no		yes	Unchecked	Unchecked	Unchecked	Unchecked	Unchecked
8676-161	20197	December 26, 1969	female	January 9, 2019	49.0376	January 5, 2019	January 14, 2019	10	iTaukei		Yes	Nabouwalu	No		discharged		Unchecked	Unchecked	Unchecked	Unchecked	Unchecked	Checked	Unchecked	Unchecked	no	No	negative	Unchecked	Unchecked	Unchecked	Unchecked	Unchecked	Unchecked	Unchecked		no	no	no		yes	Appendectomy	no		yes	Checked	Checked	Unchecked	Unchecked	Unchecked
8676-163	20199	January 1, 1960	male	January 9, 2019	59.0226	January 5, 2019	January 12, 2019	8	iTaukei		Yes	Naqumu nursing station	No		death		Unchecked	Unchecked	Unchecked	Unchecked	Unchecked	Checked	Unchecked	Unchecked	no	No	negative	Unchecked	Unchecked	Unchecked	Unchecked	Unchecked	Unchecked	Unchecked		no	no	no		yes	Back carbuncle Debridement	no		yes	Checked	Checked	Checked	Unchecked	Unchecked
8677-125	10157	February 14, 2012	male	January 9, 2019	6.90212	January 6, 2019	January 9, 2019	4	iTaukei		No		No		discharged		Unchecked	Unchecked	Unchecked	Unchecked	Unchecked	Checked	Unchecked	Unchecked	no	No	negative	Unchecked	Unchecked	Unchecked	Unchecked	Unchecked	Unchecked	Unchecked		no	no	no		no		no		yes	Checked	Checked	Checked	Unchecked	Unchecked
8677-128	10160	January 24, 2011	male	January 9, 2019	7.95893	January 7, 2019	January 12, 2019	6	iTaukei		No		No		discharged		Unchecked	Unchecked	Unchecked	Unchecked	Unchecked	Checked	Unchecked	Unchecked	no	No	negative	Unchecked	Unchecked	Unchecked	Unchecked	Unchecked	Unchecked	Unchecked		no	no	no		yes	I&D Left periauricular abscess x1	no		yes	Checked	Unchecked	Unchecked	Unchecked	Unchecked
8676-165	20201	January 4, 1987	male	January 10, 2019	32.0164	January 7, 2019	January 11, 2019	5	iTaukei		Yes	Nambouwalu	No		discharged		Unchecked	Unchecked	Unchecked	Unchecked	Unchecked	Checked	Unchecked	Unchecked	no	No	negative	Unchecked	Unchecked	Unchecked	Unchecked	Unchecked	Unchecked	Unchecked		no	no	no		yes	Right knee wash & Debridement	no		yes	Checked	Checked	Unchecked	Unchecked	Unchecked
8676-159	20195	January 1, 1980	male	January 9, 2019	39.0226	January 7, 2019	January 9, 2019	3	Fijian of Indian decent		No		No		discharged		Unchecked	Unchecked	Unchecked	Unchecked	Unchecked	Checked	Unchecked	Unchecked	no	No	negative	Unchecked	Unchecked	Unchecked	Unchecked	Unchecked	Unchecked	Unchecked		no	no	no		yes	Left foot abscess Incision and Drainage	no		yes	Checked	Checked	Unchecked	Unchecked	Unchecked
8677-126	10158	September 2, 2008	female	January 9, 2019	10.3518	January 8, 2019	January 9, 2019	2	iTaukei		No		No		discharged		Unchecked	Unchecked	Unchecked	Unchecked	Unchecked	Checked	Unchecked	Unchecked	no	No	negative	Unchecked	Unchecked	Unchecked	Unchecked	Unchecked	Unchecked	Unchecked		no	no	no		no		no		yes	Checked	Checked	Checked	Unchecked	Unchecked
8677-138	10170	May 29, 2018	male	January 15, 2019	0.632444	January 8, 2019	January 23, 2019	16	iTaukei		Yes	Taveuni Hospital	No		discharged		Unchecked	Unchecked	Unchecked	Unchecked	Unchecked	Checked	Unchecked	Unchecked	no	No	negative	Unchecked	Unchecked	Unchecked	Unchecked	Unchecked	Unchecked	Unchecked		no	no	yes	10	yes	Submanidbular abscess I&D	yes	7	yes	Checked	Unchecked	Unchecked	Checked	Unchecked
8676-164	20200	January 1, 1995	male	January 10, 2019	24.0246	January 9, 2019	January 14, 2019	6	iTaukei		No		No		discharged		Unchecked	Unchecked	Unchecked	Unchecked	Unchecked	Checked	Unchecked	Unchecked	no	No		Unchecked	Unchecked	Unchecked	Unchecked	Unchecked	Unchecked	Unchecked		no	no	no		yes	Right index finger wound wash & Debridement	no		yes	Checked	Checked	Unchecked	Unchecked	Unchecked
8677-131	10163	January 1, 1965	male	January 10, 2019	54.0233	January 9, 2019	January 13, 2019	5	iTaukei		No		No		discharged		Unchecked	Unchecked	Unchecked	Unchecked	Unchecked	Checked	Unchecked	Unchecked	no	No		Unchecked	Unchecked	Unchecked	Unchecked	Unchecked	Unchecked	Unchecked		no	no	no		no		no		yes	Unchecked	Unchecked	Checked	Unchecked	Unchecked
8676-170	20206	April 12, 2000	male	January 11, 2019	18.7488	January 9, 2019	January 15, 2019	7	iTaukei		Yes	Nambouwalu	No		discharged		Unchecked	Unchecked	Unchecked	Unchecked	Unchecked	Checked	Unchecked	Unchecked	no	No	negative	Unchecked	Unchecked	Unchecked	Unchecked	Unchecked	Unchecked	Unchecked		no	no	no		yes	Ring finger incision &Drainage and Debridement	no		yes	Checked	Checked	Unchecked	Unchecked	Unchecked
8677-134	10166	December 10, 2007	male	January 11, 2019	11.0883	January 10, 2019	January 14, 2019	5	iTaukei		Yes	Wainikoro Health Centre.	No		discharged		Unchecked	Unchecked	Unchecked	Unchecked	Unchecked	Checked	Unchecked	Unchecked	no	No	negative	Unchecked	Unchecked	Unchecked	Unchecked	Unchecked	Unchecked	Unchecked		no	no	no		yes	DEBRIDEMENT OF perineal area.	no		yes	Checked	Checked	Unchecked	Unchecked	Unchecked
8677-144	10176	October 10, 1993	male	January 16, 2019	25.2676	January 10, 2019	January 18, 2019	9	iTaukei		Yes	Kia Nursing Station	No		discharged		Unchecked	Checked	Unchecked	Unchecked	Unchecked	Checked	Unchecked	Unchecked	no	No	positive	Checked	Unchecked	Unchecked	Unchecked	Unchecked	Unchecked	Unchecked		no	no	no		no		no		yes	Checked	Checked	Unchecked	Unchecked	Unchecked
8677-140	10172	March 26, 1969	male	January 15, 2019	49.807	January 12, 2019	January 16, 2019	5	Fijian of Indian decent		No		No		discharged		Unchecked	Unchecked	Unchecked	Unchecked	Unchecked	Checked	Unchecked	Unchecked	no	No		Unchecked	Unchecked	Unchecked	Unchecked	Unchecked	Unchecked	Unchecked		no	no	no		yes	Left Leg debridement.	no		yes	Checked	Checked	Unchecked	Unchecked	Unchecked
8676-172	20208	August 26, 2018	female	January 14, 2019	0.386037	January 13, 2019	February 4, 2019	23	iTaukei		Yes	Taveuni	No		discharged		Unchecked	Unchecked	Unchecked	Unchecked	Unchecked	Checked	Unchecked	Unchecked	no	Yes	negative	Unchecked	Unchecked	Unchecked	Unchecked	Unchecked	Unchecked	Unchecked		no	no	yes	1	yes	Right thigh incision & Drainage & Debridement	no		yes	Checked	Unchecked	Unchecked	Checked	Unchecked
8677-139	10171	May 9, 2018	female	January 15, 2019	0.6872	January 13, 2019	January 17, 2019	5	iTaukei		Yes	Coqeloa Nursing Station	No		discharged		Unchecked	Unchecked	Unchecked	Unchecked	Unchecked	Checked	Unchecked	Unchecked	no	No	negative	Unchecked	Unchecked	Unchecked	Unchecked	Unchecked	Unchecked	Unchecked		no	no	yes	3	yes	Incision & Drainage of scalp abscess & posterior neck	no		yes	Checked	Unchecked	Unchecked	Checked	Unchecked
8677-137	10169	May 15, 1959	male	January 14, 2019	59.6687	January 13, 2019	January 15, 2019	3	Fijian of Indian decent		No		No		discharged		Unchecked	Unchecked	Unchecked	Unchecked	Unchecked	Checked	Unchecked	Unchecked	no	No	negative	Unchecked	Unchecked	Unchecked	Unchecked	Unchecked	Unchecked	Unchecked		no	no	no		no		no		yes	Checked	Checked	Checked	Unchecked	Unchecked
8676-173	20209	September 28, 1973	female	January 16, 2019	45.3005	January 15, 2019	January 20, 2019	6	iTaukei		No		No		discharged		Unchecked	Unchecked	Unchecked	Unchecked	Unchecked	Checked	Unchecked	Unchecked	no	No		Unchecked	Unchecked	Unchecked	Unchecked	Unchecked	Unchecked	Unchecked		no	no	no		yes	Right elbow incision & Drainage	no		yes	Checked	Checked	Unchecked	Unchecked	Unchecked
8676-179	20215	May 10, 1958	female	January 17, 2019	60.6899	January 15, 2019	January 18, 2019	4	Fijian of Indian decent		Yes	Savusavu	No		discharged		Unchecked	Unchecked	Unchecked	Unchecked	Unchecked	Checked	Unchecked	Unchecked	no	No	negative	Unchecked	Unchecked	Unchecked	Unchecked	Unchecked	Unchecked	Unchecked		no	no	no		yes	Back carbuncle Debridement	no		yes	Checked	Checked	Checked	Unchecked	Unchecked
8676-177	20213	March 12, 2008	female	January 16, 2019	10.8474	January 15, 2019	January 17, 2019	3	iTaukei		No		No		discharged		Unchecked	Unchecked	Unchecked	Unchecked	Unchecked	Checked	Unchecked	Unchecked	no	No	negative	Unchecked	Unchecked	Unchecked	Unchecked	Unchecked	Unchecked	Unchecked		no	no	no		no		no		yes	Checked	Checked	Unchecked	Unchecked	Unchecked
8677-143	10175	May 28, 1956	male	January 16, 2019	62.6365	January 15, 2019	January 24, 2019	10	iTaukei		No		No		discharged		Unchecked	Unchecked	Unchecked	Unchecked	Unchecked	Checked	Unchecked	Unchecked	no	No	negative	Unchecked	Unchecked	Unchecked	Unchecked	Unchecked	Unchecked	Unchecked		no	no	no		yes	Right inguinal node excision & debridement	no		yes	Checked	Unchecked	Unchecked	Unchecked	Unchecked
8676-186	20222	January 1, 1965	female	January 18, 2019	54.0452	January 16, 2019	January 20, 2019	5	iTaukei		No		No		discharged		Unchecked	Unchecked	Unchecked	Unchecked	Unchecked	Checked	Unchecked	Unchecked	no	No		Unchecked	Unchecked	Unchecked	Unchecked	Unchecked	Unchecked	Unchecked		no	no	no		no		no		no	Unchecked	Unchecked	Unchecked	Unchecked	Unchecked
8676-226	20262	June 26, 1995	female	February 6, 2019	23.6167	January 16, 2019	February 26, 2019	42	iTaukei		Yes	Taveuni	Yes	Taveuni	transferred		Unchecked	Unchecked	Unchecked	Unchecked	Unchecked	Checked	Unchecked	Unchecked	no	No	positive	Unchecked	Unchecked	Unchecked	Unchecked	Unchecked	Unchecked	Checked	KPN & E Cloacae	no	no	no		no		no		yes	Checked	Checked	Checked	Unchecked	Unchecked
8676-184	20220	May 28, 2001	male	January 18, 2019	17.6427	January 17, 2019	January 21, 2019	5	iTaukei		No		No		discharged		Unchecked	Unchecked	Unchecked	Unchecked	Unchecked	Checked	Unchecked	Unchecked	no	No		Unchecked	Unchecked	Unchecked	Unchecked	Unchecked	Unchecked	Unchecked		no	no	no		yes	Right foot Debridement	no		yes	Checked	Checked	Unchecked	Unchecked	Unchecked
8676-183	20219	April 3, 1962	male	January 18, 2019	56.794	January 17, 2019	January 18, 2019	2	Fijian of Indian decent		No		No		discharged		Unchecked	Unchecked	Unchecked	Unchecked	Unchecked	Checked	Unchecked	Unchecked	no	No	negative	Unchecked	Unchecked	Unchecked	Unchecked	Unchecked	Unchecked	Unchecked		no	no	no		no		no		yes	Checked	Checked	Unchecked	Unchecked	Unchecked
8677-344	10376	April 3, 1962	male	August 20, 2019	57.3799	January 17, 2019	January 18, 2019	2	Fijian of Indian decent		No		No		discharged		Unchecked	Unchecked	Unchecked	Unchecked	Unchecked	Checked	Unchecked	Unchecked		No	negative	Unchecked	Unchecked	Unchecked	Unchecked	Unchecked	Unchecked	Unchecked		no	no	no		no		no		yes	Checked	Checked	Unchecked	Unchecked	Unchecked
8676-187	20223	July 16, 1977	male	January 21, 2019	41.5168	January 17, 2019	January 18, 2019	2	Fijian of Indian decent		No		No		discharged		Unchecked	Unchecked	Unchecked	Unchecked	Unchecked	Checked	Unchecked	Unchecked	no	No		Unchecked	Unchecked	Unchecked	Unchecked	Unchecked	Unchecked	Unchecked		no	no	no		no		no		yes	Checked	Checked	Unchecked	Unchecked	Unchecked
8677-352	10384	May 28, 2001	male	August 27, 2019	18.2478	January 17, 2019	January 21, 2019	5	iTaukei		No		No		discharged		Unchecked	Unchecked	Unchecked	Unchecked	Unchecked	Checked	Unchecked	Unchecked	no	No		Unchecked	Unchecked	Unchecked	Unchecked	Unchecked	Unchecked	Unchecked		no	no	no		yes	Right foot debridement.	no		yes	Checked	Checked	Unchecked	Unchecked	Unchecked
8677-345	10377	July 7, 1977	male	August 20, 2019	42.1191	January 17, 2019	January 18, 2019	2	iTaukei		No		No		discharged		Unchecked	Unchecked	Unchecked	Unchecked	Unchecked	Checked	Unchecked	Unchecked		No		Unchecked	Unchecked	Unchecked	Unchecked	Unchecked	Unchecked	Unchecked		no	no	no		no		no		yes	Checked	Checked	Unchecked	Unchecked	Unchecked
8676-181	20217	February 17, 2018	female	January 18, 2019	0.91718	January 17, 2019	January 25, 2019	9	iTaukei		Yes	Wainikoro health center	No		discharged		Unchecked	Unchecked	Unchecked	Unchecked	Unchecked	Checked	Unchecked	Unchecked	no	No	negative	Unchecked	Unchecked	Unchecked	Unchecked	Unchecked	Unchecked	Unchecked		no	no	no		yes	Right buttock carbuncle Debridement	no		yes	Checked	Checked	Unchecked	Unchecked	Unchecked
8677-343	10375	March 26, 1978	male	August 20, 2019	41.4018	January 18, 2019	January 21, 2019	4	Fijian of Indian decent		No		No		discharged		Unchecked	Unchecked	Unchecked	Unchecked	Unchecked	Checked	Unchecked	Unchecked		No	positive	Unchecked	Unchecked	Unchecked	Unchecked	Unchecked	Unchecked	Checked	Coagulate negative Staphlococcus	no	no	no		yes	Debridement of left foot abscess	no		yes	Checked	Checked	Unchecked	Unchecked	Unchecked
8676-188	20224	March 26, 1978	male	January 21, 2019	40.8241	January 18, 2019	January 21, 2019	4	Fijian of Indian decent		No		No		discharged		Unchecked	Unchecked	Unchecked	Unchecked	Unchecked	Checked	Unchecked	Unchecked	no	No	positive	Unchecked	Unchecked	Unchecked	Unchecked	Unchecked	Unchecked	Checked	CNS	no	no	no		no		no		yes	Checked	Checked	Unchecked	Unchecked	Unchecked
8676-185	20221	August 1, 1988	female	January 18, 2019	30.4641	January 18, 2019	January 30, 2019	13	iTaukei		No		No		discharged		Unchecked	Unchecked	Unchecked	Unchecked	Unchecked	Checked	Unchecked	Unchecked	no	No		Unchecked	Unchecked	Unchecked	Unchecked	Unchecked	Unchecked	Unchecked		no	no	no		no		no		yes	Checked	Checked	Unchecked	Unchecked	Unchecked
8677-151	10183	November 12, 1979	male	January 30, 2019	39.217	January 18, 2019	February 8, 2019	22	iTaukei		No		No		discharged		Unchecked	Unchecked	Unchecked	Unchecked	Unchecked	Checked	Unchecked	Unchecked	no	No		Unchecked	Unchecked	Unchecked	Unchecked	Unchecked	Unchecked	Unchecked		no	yes	no		yes	Brachial artery repair &Wound wash.	no		yes	Checked	Checked	Unchecked	Unchecked	Unchecked
8676-222	20258	May 30, 2006	male	February 1, 2019	12.6762	January 19, 2019	January 25, 2019	7	iTaukei		No		No		discharged		Unchecked	Unchecked	Unchecked	Unchecked	Unchecked	Checked	Unchecked	Unchecked	no	No	negative	Unchecked	Unchecked	Unchecked	Unchecked	Unchecked	Unchecked	Unchecked		no	no	no		no		no		yes	Unchecked	Unchecked	Unchecked	Unchecked	Unchecked
8676-194	20230	July 10, 1994	female	January 22, 2019	24.5366	January 19, 2019	January 28, 2019	10	iTaukei		No		No		discharged		Unchecked	Unchecked	Unchecked	Unchecked	Unchecked	Checked	Unchecked	Unchecked	no	No		Unchecked	Unchecked	Unchecked	Unchecked	Unchecked	Unchecked	Unchecked		no	no	no		no		no		yes	Checked	Checked	Unchecked	Unchecked	Unchecked
8676-189	20225	April 18, 1992	male	January 21, 2019	26.7598	January 20, 2019	January 31, 2019	12	iTaukei		No		No		discharged		Unchecked	Unchecked	Unchecked	Unchecked	Unchecked	Checked	Unchecked	Unchecked	no	No	negative	Unchecked	Unchecked	Unchecked	Unchecked	Unchecked	Unchecked	Unchecked		no	no	no		yes	Left Thigh Incision and Drainage	no		yes	Checked	Unchecked	Checked	Unchecked	Unchecked
8676-190	20226	September 13, 2018	female	January 21, 2019	0.355921	January 20, 2019	January 22, 2019	3	iTaukei		No		No		discharged		Unchecked	Unchecked	Unchecked	Unchecked	Unchecked	Checked	Unchecked	Unchecked	no	No	negative	Unchecked	Unchecked	Unchecked	Unchecked	Unchecked	Unchecked	Unchecked		no	no	no		yes	Incision and Drainage of scalp abscess	no		yes	Checked	Checked	Unchecked	Unchecked	Unchecked
8676-193	20229	June 2, 1965	female	January 22, 2019	53.64	January 21, 2019	January 25, 2019	5	iTaukei		Yes	Lekutu health center	No		discharged		Unchecked	Unchecked	Unchecked	Unchecked	Unchecked	Checked	Unchecked	Unchecked	no	No	negative	Unchecked	Unchecked	Unchecked	Unchecked	Unchecked	Unchecked	Unchecked		no	no	no		yes	Back carbuncle Debridement	no		yes	Checked	Checked	Unchecked	Unchecked	Unchecked
8676-196	20232	May 10, 2018	male	January 22, 2019	0.703628	January 21, 2019	January 28, 2019	8	iTaukei		Yes	Tukavesi health center	No		discharged		Unchecked	Unchecked	Unchecked	Unchecked	Unchecked	Checked	Unchecked	Unchecked	no	No	positive	Unchecked	Unchecked	Unchecked	Unchecked	Unchecked	Unchecked	Checked	CNS	no	no	yes	4	yes	Submandibular abscess Incision and Drainage	yes	2	yes	Checked	Checked	Unchecked	Unchecked	Unchecked
8676-195	20231	January 1, 1966	female	January 22, 2019	53.0568	January 21, 2019	January 22, 2019	2	iTaukei		No		No		discharged		Unchecked	Unchecked	Unchecked	Unchecked	Unchecked	Checked	Unchecked	Unchecked	no	No		Unchecked	Unchecked	Unchecked	Unchecked	Unchecked	Unchecked	Unchecked		no	no	no		no		no		yes	Checked	Checked	Unchecked	Unchecked	Unchecked
8676-192	20228	March 31, 1959	female	January 22, 2019	59.8138	January 21, 2019	January 27, 2019	7	Fijian of Indian decent		Yes	Natewa health center	Yes	Savusavu	transferred		Unchecked	Unchecked	Unchecked	Unchecked	Unchecked	Checked	Unchecked	Unchecked	no	No		Unchecked	Unchecked	Unchecked	Unchecked	Unchecked	Unchecked	Unchecked		no	no	no		yes	Back carbuncle Debridement	no		yes	Checked	Checked	Unchecked	Unchecked	Unchecked
8676-199	20235	January 1, 1972	female	January 23, 2019	47.0609	January 21, 2019	January 25, 2019	5	Fijian of Indian decent		No		No		discharged		Unchecked	Unchecked	Unchecked	Unchecked	Unchecked	Checked	Unchecked	Unchecked	no	No		Unchecked	Unchecked	Unchecked	Unchecked	Unchecked	Unchecked	Unchecked		no	no	no		yes	Left breast wide local excision	no		no	Unchecked	Unchecked	Unchecked	Unchecked	Unchecked
8676-191	20227	January 1, 1968	male	January 22, 2019	51.0582	January 22, 2019	January 29, 2019	8	Fijian of Indian decent		No		No		discharged		Unchecked	Unchecked	Unchecked	Unchecked	Unchecked	Checked	Unchecked	Unchecked	no	No		Unchecked	Unchecked	Unchecked	Unchecked	Unchecked	Unchecked	Unchecked		no	no	no		yes	Right hand abscess Incision and Drainage & wound wash	no		yes	Checked	Checked	Unchecked	Unchecked	Unchecked
8676-198	20234	January 24, 1990	female	January 23, 2019	28.9966	January 22, 2019	January 26, 2019	5	iTaukei		No		No		discharged		Unchecked	Unchecked	Unchecked	Unchecked	Unchecked	Checked	Unchecked	Unchecked	no	No		Unchecked	Unchecked	Unchecked	Unchecked	Unchecked	Unchecked	Unchecked		no	no	no		yes	Breast abscess Incision and Drainage	no		yes	Checked	Unchecked	Unchecked	Unchecked	Unchecked
8676-202	20238	September 9, 2009	female	January 24, 2019	9.3744	January 23, 2019	January 28, 2019	6	iTaukei		No		No		discharged		Unchecked	Unchecked	Unchecked	Unchecked	Unchecked	Checked	Unchecked	Unchecked	no	No		Unchecked	Unchecked	Unchecked	Unchecked	Unchecked	Unchecked	Unchecked		no	no	no		no		no		yes	Checked	Checked	Unchecked	Unchecked	Unchecked
8676-200	20236	January 29, 1989	female	January 24, 2019	29.9849	January 23, 2019	January 25, 2019	3	Fijian of Indian decent		No		No		discharged		Unchecked	Unchecked	Unchecked	Unchecked	Unchecked	Checked	Unchecked	Unchecked	no	No	negative	Unchecked	Unchecked	Unchecked	Unchecked	Unchecked	Unchecked	Unchecked		no	no	no		no		no		yes	Checked	Checked	Checked	Unchecked	Unchecked
8676-215	20251	August 17, 2018	female	January 29, 2019	0.451745	January 24, 2019	January 31, 2019	8	iTaukei		Yes	Seaqaqa health center	No		discharged		Unchecked	Unchecked	Unchecked	Unchecked	Unchecked	Checked	Unchecked	Unchecked	no	No	negative	Unchecked	Unchecked	Unchecked	Unchecked	Unchecked	Unchecked	Unchecked		no	no	no		no		no		yes	Checked	Checked	Checked	Unchecked	Unchecked
8676-203	20239	June 30, 1964	male	January 25, 2019	54.5708	January 24, 2019	January 26, 2019	3	iTaukei		No		No		discharged		Unchecked	Unchecked	Unchecked	Unchecked	Unchecked	Checked	Unchecked	Unchecked	no	No		Unchecked	Unchecked	Unchecked	Unchecked	Unchecked	Unchecked	Unchecked		no	no	no		yes	Perianal abscess incision & Drainage	no		yes	Checked	Checked	Unchecked	Unchecked	Unchecked
8677-341	10373	June 30, 1964	male	August 19, 2019	55.1348	January 24, 2019	January 26, 2019	3	iTaukei		No		No		discharged		Unchecked	Unchecked	Unchecked	Unchecked	Unchecked	Checked	Unchecked	Unchecked	no	No		Unchecked	Unchecked	Unchecked	Unchecked	Unchecked	Unchecked	Unchecked		no	no	no		yes	Perinatal abscess Incision and drainage & debridement.	no		yes	Checked	Checked	Unchecked	Unchecked	Unchecked
8676-207	20243	June 26, 2011	female	January 28, 2019	7.59206	January 24, 2019	January 28, 2019	5	iTaukei		Yes	Lekutu health center	No		discharged		Unchecked	Unchecked	Unchecked	Unchecked	Unchecked	Checked	Unchecked	Unchecked	no	No	negative	Unchecked	Unchecked	Unchecked	Unchecked	Unchecked	Unchecked	Unchecked		no	no	no		yes	Abdominal wall abscess Incision and Drainage	no		yes	Checked	Checked	Unchecked	Checked	Unchecked
8676-219	20255	May 12, 1966	female	January 31, 2019	52.7228	January 25, 2019	January 27, 2019	3	Fijian of Indian decent		No		No		discharged		Unchecked	Unchecked	Unchecked	Unchecked	Unchecked	Checked	Unchecked	Unchecked	no	No		Unchecked	Unchecked	Unchecked	Unchecked	Unchecked	Unchecked	Unchecked		no	no	no		no		no		yes	Checked	Checked	Unchecked	Unchecked	Unchecked
8676-218	20254	May 15, 2003	female	January 30, 2019	15.7125	January 25, 2019	January 27, 2019	3	iTaukei		No		No		discharged		Unchecked	Unchecked	Unchecked	Unchecked	Unchecked	Checked	Unchecked	Unchecked	no	No		Unchecked	Unchecked	Unchecked	Unchecked	Unchecked	Unchecked	Unchecked		no	no	no		yes	Right breast abscess Incision and Drainage	no		yes	Checked	Checked	Unchecked	Unchecked	Unchecked
8676-216	20252	July 21, 2005	male	January 29, 2019	13.525	January 26, 2019	February 4, 2019	10	iTaukei		No		No		discharged		Unchecked	Unchecked	Unchecked	Unchecked	Unchecked	Checked	Unchecked	Unchecked	yes	No	negative	Unchecked	Unchecked	Unchecked	Unchecked	Unchecked	Unchecked	Unchecked		no	no	yes	2	no		no		yes	Checked	Unchecked	Unchecked	Unchecked	Unchecked
8676-209	20245	April 17, 2018	male	January 28, 2019	0.783025	January 26, 2019	February 8, 2019	14	iTaukei		No		No		discharged		Unchecked	Unchecked	Unchecked	Unchecked	Unchecked	Checked	Unchecked	Unchecked	no	No		Unchecked	Unchecked	Unchecked	Unchecked	Unchecked	Unchecked	Unchecked		no	no	no		no		no		yes	Checked	Checked	Unchecked	Unchecked	Unchecked
8677-148	10180	January 1, 1946	male	January 29, 2019	73.076	January 27, 2019	January 30, 2019	4	iTaukei		No		No		discharged		Unchecked	Unchecked	Unchecked	Unchecked	Unchecked	Checked	Unchecked	Unchecked	no	No		Unchecked	Unchecked	Unchecked	Unchecked	Unchecked	Unchecked	Unchecked		no	no	no		no		no		yes	Unchecked	Unchecked	Unchecked	Unchecked	Unchecked
8676-205	20241	June 29, 1990	female	January 28, 2019	28.5832	January 27, 2019	January 31, 2019	5	iTaukei		Yes	Taveuni	No		discharged		Unchecked	Unchecked	Unchecked	Unchecked	Unchecked	Checked	Unchecked	Unchecked	no	No	negative	Unchecked	Unchecked	Unchecked	Unchecked	Unchecked	Unchecked	Unchecked		no	no	no		yes	Infected scalp wound wash	no		yes	Checked	Checked	Unchecked	Unchecked	Unchecked
8676-211	20247	January 1, 2009	male	January 28, 2019	10.0725	January 27, 2019	February 4, 2019	9	iTaukei		No		No		discharged		Unchecked	Unchecked	Unchecked	Unchecked	Unchecked	Checked	Unchecked	Unchecked	no	No	negative	Unchecked	Unchecked	Unchecked	Unchecked	Unchecked	Unchecked	Unchecked		no	no	no		yes	Right ankle wound wash & Debridement	no		yes	Checked	Checked	Unchecked	Unchecked	Unchecked
8676-208	20244	October 9, 2013	male	January 28, 2019	5.30322	January 27, 2019	January 28, 2019	2	Fijian of Indian decent		Yes	Savusavu	Yes	Savusavu	transferred		Unchecked	Unchecked	Unchecked	Unchecked	Unchecked	Checked	Unchecked	Unchecked	no	No	negative	Unchecked	Unchecked	Unchecked	Unchecked	Unchecked	Unchecked	Unchecked		no	no	no		yes	Left inguinal abscess Incision and Drainage	no		yes	Checked	Checked	Unchecked	Unchecked	Unchecked
8677-146	10178	October 11, 1993	male	January 28, 2019	25.2977	January 27, 2019	January 28, 2019	2	iTaukei		Yes	Wainikoro Health Centre	No		discharged		Unchecked	Unchecked	Unchecked	Unchecked	Unchecked	Checked	Unchecked	Unchecked	no	No		Unchecked	Unchecked	Unchecked	Unchecked	Unchecked	Unchecked	Unchecked		no	no	no		yes	Incision and drainage.	no		yes	Checked	Checked	Unchecked	Unchecked	Unchecked
8676-204	20240	April 10, 1967	female	January 28, 2019	51.8029	January 27, 2019	January 29, 2019	3	Fijian of Indian decent		No		No		discharged		Unchecked	Unchecked	Unchecked	Unchecked	Unchecked	Checked	Unchecked	Unchecked	no	No	negative	Unchecked	Unchecked	Unchecked	Unchecked	Unchecked	Unchecked	Unchecked		no	no	no		yes	Left breast abscess Incision and Drainage	no		yes	Checked	Checked	Unchecked	Unchecked	Unchecked
8676-206	20242	January 1, 1951	female	January 28, 2019	68.0739	January 27, 2019	February 6, 2019	11	Fijian of Indian decent		No		No		discharged		Unchecked	Unchecked	Unchecked	Unchecked	Unchecked	Checked	Unchecked	Unchecked	no	No	negative	Unchecked	Unchecked	Unchecked	Unchecked	Unchecked	Unchecked	Unchecked		no	no	no		no		no		yes	Checked	Unchecked	Checked	Unchecked	Unchecked
8677-145	10177	July 5, 1944	male	January 28, 2019	74.5654	January 28, 2019	January 31, 2019	4	iTaukei		No		No		discharged		Unchecked	Unchecked	Unchecked	Unchecked	Unchecked	Checked	Unchecked	Unchecked	no	No		Unchecked	Unchecked	Unchecked	Unchecked	Unchecked	Unchecked	Unchecked		no	no	no		yes	Rt foot debridement	no		yes	Checked	Checked	Checked	Unchecked	Unchecked
8676-213	20249	January 1, 1954	female	January 29, 2019	65.076	January 28, 2019	January 29, 2019	2	Fijian of Indian decent		No		No		discharged		Unchecked	Unchecked	Unchecked	Unchecked	Unchecked	Checked	Unchecked	Unchecked	no	No		Unchecked	Unchecked	Unchecked	Unchecked	Unchecked	Unchecked	Unchecked			no	no		yes	Left breast abscess Incision and Drainage	no		yes	Unchecked	Checked	Unchecked	Unchecked	Unchecked
8676-212	20248	May 25, 1948	female	January 29, 2019	70.6804	January 28, 2019	January 30, 2019	3	iTaukei		No		No		discharged		Unchecked	Unchecked	Unchecked	Unchecked	Unchecked	Checked	Unchecked	Unchecked	no	No	negative	Unchecked	Unchecked	Unchecked	Unchecked	Unchecked	Unchecked	Unchecked		no	no	no		yes	Back carbuncle Debridement	no		yes	Checked	Checked	Unchecked	Unchecked	Unchecked
8677-149	10181	November 1, 1948	male	January 29, 2019	70.2423	January 28, 2019	January 31, 2019	4	Fijian of Indian decent		No		No		discharged		Unchecked	Unchecked	Unchecked	Unchecked	Unchecked	Checked	Unchecked	Unchecked	no	No		Unchecked	Unchecked	Unchecked	Unchecked	Unchecked	Unchecked	Unchecked		no	no	no		no		no		no	Unchecked	Unchecked	Unchecked	Unchecked	Unchecked
8676-214	20250	July 27, 1971	female	January 29, 2019	47.5099	January 28, 2019	February 4, 2019	8	Other	Rabian	Yes	Savusavu	No		discharged		Unchecked	Unchecked	Unchecked	Unchecked	Unchecked	Checked	Unchecked	Unchecked	yes	No	negative	Unchecked	Unchecked	Unchecked	Unchecked	Unchecked	Unchecked	Unchecked		no	no	no		yes	Left buttock carbuncle Debridement	no		yes	Checked	Checked	Unchecked	Unchecked	Unchecked
8677-150	10182	July 9, 1978	male	January 30, 2019	40.5613	January 28, 2019	February 2, 2019	6	iTaukei		Yes	Lekutu Health Centre	No		discharged		Unchecked	Unchecked	Unchecked	Unchecked	Unchecked	Checked	Unchecked	Unchecked	no	No		Unchecked	Unchecked	Unchecked	Unchecked	Unchecked	Unchecked	Unchecked		no	no	no		no		no		yes	Checked	Checked	Unchecked	Unchecked	Unchecked
8676-217	20253	March 31, 1971	female	January 30, 2019	47.8357	January 29, 2019	January 31, 2019	3	iTaukei		No		No		discharged		Unchecked	Unchecked	Unchecked	Unchecked	Unchecked	Checked	Unchecked	Unchecked	no	No		Unchecked	Unchecked	Unchecked	Unchecked	Unchecked	Unchecked	Unchecked		no	no	no		yes	Back carbuncle Debridement	no		yes	Checked	Checked	Unchecked	Unchecked	Unchecked
8677-153	10185	April 25, 1952	male	January 30, 2019	66.7652	January 29, 2019	February 1, 2019	4	Fijian of Indian decent		No		No		discharged		Unchecked	Unchecked	Unchecked	Unchecked	Unchecked	Checked	Unchecked	Unchecked	no	No	negative	Unchecked	Unchecked	Unchecked	Unchecked	Unchecked	Unchecked	Unchecked		no	no	no		no		no		yes	Checked	Unchecked	Checked	Unchecked	Unchecked
8677-155	10187	February 22, 1986	male	January 31, 2019	32.9391	January 30, 2019	February 2, 2019	4	iTaukei		Yes	Savusavu Hospital	No		discharged		Unchecked	Unchecked	Unchecked	Unchecked	Unchecked	Checked	Unchecked	Unchecked	no	No		Unchecked	Unchecked	Unchecked	Unchecked	Unchecked	Unchecked	Unchecked		no	no	no		yes	Incision and drainage/debridement of left forearm.	no		yes	Checked	Checked	Unchecked	Unchecked	Unchecked
8676-220	20256	February 12, 2017	male	January 31, 2019	1.96578	January 30, 2019	February 2, 2019	4	iTaukei		Yes	Nambouwalu	Yes	Nambouwalu	transferred		Unchecked	Unchecked	Unchecked	Unchecked	Unchecked	Checked	Unchecked	Unchecked	no	No	negative	Unchecked	Unchecked	Unchecked	Unchecked	Unchecked	Unchecked	Unchecked		no	no	no		yes	Right knee abscess Incision and Drainage	no		yes	Checked	Checked	Unchecked	Unchecked	Unchecked
8677-154	10186	November 6, 1997	male	January 31, 2019	21.2348	January 31, 2019	February 4, 2019	5	iTaukei		No		No		discharged		Unchecked	Unchecked	Unchecked	Unchecked	Unchecked	Checked	Unchecked	Unchecked	no	No	negative	Unchecked	Unchecked	Unchecked	Unchecked	Unchecked	Unchecked	Unchecked		no	no	no		yes	I&D&DEBRIDEMENT of Rt Infected leg	no		yes	Checked	Checked	Unchecked	Unchecked	Unchecked
8676-278	20314	October 16, 1985	female	March 8, 2019	33.3908	January 31, 2019	February 12, 2019	13	iTaukei		No		Yes	CWMH	transferred		Unchecked	Unchecked	Unchecked	Unchecked	Unchecked	Checked	Unchecked	Unchecked	no	No	positive	Unchecked	Unchecked	Unchecked	Unchecked	Unchecked	Unchecked	Checked	KPN	no	no	yes	12	yes	Exploratory Laporatomy	yes	11	yes	Checked	Checked	Unchecked	Checked	Unchecked
8677-156	10188	September 5, 1958	male	February 1, 2019	60.4079	February 1, 2019	February 5, 2019	5	Fijian of Indian decent		Yes	Naduri Health Centre	No		discharged		Unchecked	Unchecked	Unchecked	Unchecked	Unchecked	Checked	Unchecked	Unchecked	no	Yes		Unchecked	Unchecked	Unchecked	Unchecked	Unchecked	Unchecked	Unchecked		no	no	no		no		no		yes	Unchecked	Unchecked	Unchecked	Unchecked	Unchecked
8676-224	20260	November 11, 1983	female	February 4, 2019	35.2334	February 1, 2019	February 8, 2019	8	iTaukei		No		No		discharged		Unchecked	Unchecked	Unchecked	Unchecked	Unchecked	Checked	Unchecked	Unchecked	no	No		Unchecked	Unchecked	Unchecked	Unchecked	Unchecked	Unchecked	Unchecked		no	no	no		no		no		yes	Checked	Checked	Unchecked	Unchecked	Unchecked
8677-158	10190	July 19, 1969	male	February 7, 2019	49.5551	February 1, 2019	February 3, 2019	3	iTaukei		No		No		discharged		Unchecked	Unchecked	Unchecked	Unchecked	Unchecked	Checked	Unchecked	Unchecked	no	No	negative	Unchecked	Unchecked	Unchecked	Unchecked	Unchecked	Unchecked	Unchecked		no	no	no		yes	Carbuncle I&D and debridement.	no		yes	Checked	Checked	Unchecked	Unchecked	Unchecked
8676-221	20257	February 14, 1939	female	February 1, 2019	79.9644	February 1, 2019	February 2, 2019	2	iTaukei		Yes	Nambouwalu	No		death		Unchecked	Unchecked	Unchecked	Unchecked	Unchecked	Checked	Unchecked	Unchecked	no	No	negative	Unchecked	Unchecked	Unchecked	Unchecked	Unchecked	Unchecked	Unchecked		no	no	no		no		no		yes	Checked	Checked	Unchecked	Unchecked	Unchecked
8676-223	20259	April 1, 2009	male	February 4, 2019	9.84531	February 2, 2019	February 6, 2019	5	Fijian of Indian decent		No		No		discharged		Unchecked	Unchecked	Unchecked	Unchecked	Unchecked	Checked	Unchecked	Unchecked	no	No		Unchecked	Unchecked	Unchecked	Unchecked	Unchecked	Unchecked	Unchecked		no	no	no		yes	Left Index finger abscess Incision and Drainage	no		yes	Checked	Checked	Unchecked	Unchecked	Unchecked
8676-247	20283	January 1, 1963	female	February 18, 2019	56.1314	February 2, 2019	February 18, 2019	17	iTaukei		No		No		discharged		Unchecked	Unchecked	Unchecked	Unchecked	Unchecked	Checked	Unchecked	Unchecked	no	No		Unchecked	Unchecked	Unchecked	Unchecked	Unchecked	Unchecked	Unchecked		no	no	no		no		no		yes	Checked	Checked	Unchecked	Unchecked	Unchecked
8676-225	20261	July 23, 1955	female	February 5, 2019	63.54	February 4, 2019	February 7, 2019	4	iTaukei		No		No		discharged		Unchecked	Unchecked	Unchecked	Unchecked	Unchecked	Checked	Unchecked	Unchecked	no	No	negative	Unchecked	Unchecked	Unchecked	Unchecked	Unchecked	Unchecked	Unchecked		no	no	no		no		no		yes	Checked	Checked	Unchecked	Unchecked	Unchecked
8676-227	20263	January 1, 1978	female	February 6, 2019	41.0979	February 6, 2019	February 11, 2019	6	Fijian of Indian decent		No		No		discharged		Unchecked	Unchecked	Unchecked	Unchecked	Unchecked	Checked	Unchecked	Unchecked	no	No		Unchecked	Unchecked	Unchecked	Unchecked	Unchecked	Unchecked	Unchecked		no	no	no		yes	Right foot SSI Debridement	no		yes	Checked	Checked	Unchecked	Unchecked	Unchecked
8676-228	20264	September 26, 1970	female	February 7, 2019	48.3669	February 6, 2019	February 16, 2019	11	Fijian of Indian decent		No		No		discharged		Unchecked	Unchecked	Unchecked	Unchecked	Unchecked	Checked	Unchecked	Unchecked	no	No		Unchecked	Unchecked	Unchecked	Unchecked	Unchecked	Unchecked	Unchecked		no	no	no		yes	Right mid finger wound wash & Debridement	no		yes	Checked	Checked	Unchecked	Unchecked	Unchecked
8677-160	10192	October 28, 1974	male	February 8, 2019	44.282	February 6, 2019	February 16, 2019	11	iTaukei		No		No		discharged		Unchecked	Checked	Unchecked	Unchecked	Unchecked	Checked	Unchecked	Unchecked	no	No	positive	Checked	Unchecked	Unchecked	Unchecked	Unchecked	Unchecked	Unchecked		no	no	no		yes	Carbuncle excision &debridement x 2	no		yes	Checked	Checked	Unchecked	Unchecked	Unchecked
8677-157	10189	February 28, 1998	male	February 7, 2019	20.9418	February 6, 2019	February 9, 2019	4	iTaukei		No		No		discharged		Unchecked	Unchecked	Unchecked	Unchecked	Unchecked	Checked	Unchecked	Unchecked	no	No	negative	Unchecked	Unchecked	Unchecked	Unchecked	Unchecked	Unchecked	Unchecked		no	no	no		yes	INCISION &drainage &DEBRIDEMENT Ã 1	no		yes	Checked	Checked	Unchecked	Unchecked	Unchecked
8677-159	10191	May 28, 1956	male	February 7, 2019	62.6968	February 7, 2019	February 18, 2019	12	iTaukei		Yes	Savusavu Hospital	No		discharged		Unchecked	Unchecked	Unchecked	Unchecked	Unchecked	Checked	Unchecked	Unchecked	no	No		Unchecked	Unchecked	Unchecked	Unchecked	Unchecked	Unchecked	Unchecked		no	no	no		yes	Rt inguinal debridement, wound wash &vacuum dressing Ã 3.	no		yes	Checked	Unchecked	Unchecked	Unchecked	Unchecked
8676-238	20274	January 1, 1957	male	February 14, 2019	62.1191	February 7, 2019	February 10, 2019	4	iTaukei		No		No		discharged		Unchecked	Unchecked	Unchecked	Unchecked	Unchecked	Checked	Unchecked	Unchecked	no	No		Unchecked	Unchecked	Unchecked	Unchecked	Unchecked	Unchecked	Unchecked		no	no	no		yes	Scrotal abscess Incision and Drainage	no		yes	Checked	Checked	Unchecked	Unchecked	Unchecked
8677-161	10193	June 3, 1971	male	February 11, 2019	47.6934	February 8, 2019	February 12, 2019	5	iTaukei		Yes	Savusavu Hospital	No		discharged		Unchecked	Unchecked	Unchecked	Unchecked	Unchecked	Checked	Unchecked	Unchecked	no	No	negative	Unchecked	Unchecked	Unchecked	Unchecked	Unchecked	Unchecked	Unchecked		no	no	no		yes	Ltd medial malleous wound wash &debridement x 1.	no		yes	Unchecked	Unchecked	Unchecked	Unchecked	Unchecked
8676-236	20272	January 8, 1969	female	February 13, 2019	50.0972	February 8, 2019	February 15, 2019	8	Fijian of Indian decent		No		No		discharged		Unchecked	Unchecked	Unchecked	Unchecked	Unchecked	Checked	Unchecked	Unchecked	no	No	negative	Unchecked	Unchecked	Unchecked	Unchecked	Unchecked	Unchecked	Unchecked		no	no	no		no		no		yes	Checked	Checked	Unchecked	Checked	Unchecked
8676-237	20273	May 1, 1996	female	February 14, 2019	22.7899	February 8, 2019	February 9, 2019	2	Fijian of Indian decent		No		No		discharged		Unchecked	Unchecked	Unchecked	Unchecked	Unchecked	Checked	Unchecked	Unchecked	no	No		Unchecked	Unchecked	Unchecked	Unchecked	Unchecked	Unchecked	Unchecked		no	no	no		yes	Right submandibular abscess aspiration	no		yes	Checked	Unchecked	Unchecked	Unchecked	Unchecked
8676-231	20267	December 17, 1996	female	February 11, 2019	22.1519	February 10, 2019	February 12, 2019	3	Fijian of Indian decent		No		No		discharged		Unchecked	Unchecked	Unchecked	Unchecked	Unchecked	Checked	Unchecked	Unchecked	no	No		Unchecked	Unchecked	Unchecked	Unchecked	Unchecked	Unchecked	Unchecked		no	no	no		no		no		yes	Checked	Unchecked	Unchecked	Unchecked	Unchecked
8677-165	10197	April 1, 2011	male	February 12, 2019	7.86858	February 10, 2019	February 28, 2019	19	iTaukei		No		No		discharged		Unchecked	Checked	Unchecked	Unchecked	Unchecked	Checked	Checked	Unchecked	no	No	positive	Checked	Unchecked	Unchecked	Unchecked	Unchecked	Unchecked	Unchecked		no	no	yes	6	yes	I&D &wound washoutÃ 3.	yes	4	yes	Checked	Unchecked	Unchecked	Unchecked	Unchecked
8676-230	20266	June 13, 1985	female	February 11, 2019	33.6646	February 10, 2019	February 15, 2019	6	Fijian of Indian decent		No		No		discharged		Unchecked	Unchecked	Unchecked	Unchecked	Unchecked	Checked	Unchecked	Unchecked		No		Unchecked	Unchecked	Unchecked	Unchecked	Unchecked	Unchecked	Unchecked		no	no	no		yes	Incision and Drainage & wound wash of left finger.	no		yes	Checked	Checked	Unchecked	Unchecked	Unchecked
8677-162	10194	December 28, 1959	male	February 11, 2019	59.1239	February 11, 2019	February 14, 2019	4	Fijian of Indian decent		No		No		discharged		Unchecked	Unchecked	Unchecked	Unchecked	Unchecked	Checked	Unchecked	Unchecked	no	No	negative	Unchecked	Unchecked	Unchecked	Unchecked	Unchecked	Unchecked	Unchecked		no	no	no		yes	Debridement of carbuncle.	no		yes	Checked	Unchecked	Unchecked	Unchecked	Unchecked
8676-234	20270	August 7, 2017	female	February 13, 2019	1.51951	February 12, 2019	February 17, 2019	6	iTaukei		Yes	Nambouwalu	No		discharged		Unchecked	Unchecked	Unchecked	Unchecked	Unchecked	Checked	Unchecked	Unchecked	no	No	negative	Unchecked	Unchecked	Unchecked	Unchecked	Unchecked	Unchecked	Unchecked		no	no	no		yes	Incision and Drainage of peri auricular abscess	no		yes	Checked	Checked	Unchecked	Unchecked	Unchecked
8676-233	20269	January 17, 1991	female	February 13, 2019	28.0739	February 12, 2019	February 25, 2019	14	iTaukei		No		No		discharged		Unchecked	Unchecked	Unchecked	Unchecked	Unchecked	Checked	Unchecked	Unchecked	no	No		Unchecked	Unchecked	Unchecked	Unchecked	Unchecked	Unchecked	Unchecked		no	no	no		no		no		yes	Checked	Checked	Unchecked	Unchecked	Unchecked
8677-164	10196	October 13, 1992	male	February 12, 2019	26.3327	February 12, 2019	February 23, 2019	12	iTaukei		Yes	Wainunu Health Centre	No		discharged		Unchecked	Unchecked	Unchecked	Unchecked	Unchecked	Checked	Unchecked	Unchecked	no	No	negative	Unchecked	Unchecked	Unchecked	Unchecked	Unchecked	Unchecked	Unchecked		no	no	no		yes	I&'D,Debridement &wound wash./ Left big toe tendon excision.	no		yes	Checked	Checked	Unchecked	Unchecked	Unchecked
8677-167	10199	April 6, 1982	male	February 14, 2019	36.8597	February 12, 2019	February 17, 2019	6	iTaukei		Yes	Taveuni Hospital	Yes	CWM Hospital	transferred		Unchecked	Checked	Unchecked	Unchecked	Unchecked	Checked	Unchecked	Unchecked	no	No	positive	Checked	Unchecked	Unchecked	Unchecked	Unchecked	Unchecked	Unchecked		no	no	no		no		no		yes	Checked	Unchecked	Unchecked	Unchecked	Unchecked
8676-232	20268	May 6, 1973	female	February 12, 2019	45.7714	February 12, 2019	February 22, 2019	11	iTaukei		No		No		discharged		Unchecked	Checked	Unchecked	Unchecked	Unchecked	Checked	Unchecked	Unchecked	no	No	positive	Checked	Unchecked	Unchecked	Unchecked	Unchecked	Unchecked	Checked	Heavy growth of KPN	no	no	no		yes	Back carbuncle Debridement	no		yes	Checked	Unchecked	Unchecked	Unchecked	Unchecked
8676-241	20277	February 23, 1993	female	February 14, 2019	25.974	February 13, 2019	February 15, 2019	3	iTaukei		No		No		discharged		Unchecked	Unchecked	Unchecked	Unchecked	Unchecked	Checked	Unchecked	Unchecked	no	No		Unchecked	Unchecked	Unchecked	Unchecked	Unchecked	Unchecked	Unchecked		no	no	no		yes	Batholins cyst I&D	no		yes	Unchecked	Checked	Unchecked	Unchecked	Unchecked
8677-166	10198	April 17, 1955	male	February 13, 2019	63.8275	February 13, 2019	February 17, 2019	5	iTaukei		No		No		discharged		Unchecked	Unchecked	Unchecked	Unchecked	Unchecked	Checked	Unchecked	Unchecked	no	No		Unchecked	Unchecked	Unchecked	Unchecked	Unchecked	Unchecked	Unchecked		no	no	no		no		no		no	Unchecked	Unchecked	Unchecked	Unchecked	Unchecked
8676-235	20271	June 5, 2000	female	February 13, 2019	18.6913	February 13, 2019	February 14, 2019	2	iTaukei		No		No		discharged		Unchecked	Unchecked	Unchecked	Unchecked	Unchecked	Checked	Unchecked	Unchecked	no	No		Unchecked	Unchecked	Unchecked	Unchecked	Unchecked	Unchecked	Unchecked		no	no	no		yes	Breast abscess Incision and Drainage & Biopsy	no		yes	Checked	Checked	Unchecked	Unchecked	Unchecked
8676-262	20298	May 21, 1995	female	February 25, 2019	23.7673	February 13, 2019	March 2, 2019	18	Fijian of Indian decent		No		No		discharged		Unchecked	Unchecked	Unchecked	Unchecked	Unchecked	Checked	Unchecked	Unchecked	no	No		Unchecked	Unchecked	Unchecked	Unchecked	Unchecked	Unchecked	Unchecked		no		no		yes	Caeserian section	no		yes	Checked	Checked	Unchecked	Unchecked	Unchecked
8677-168	10200	January 1, 1959	male	February 15, 2019	60.1232	February 14, 2019	February 15, 2019	2	iTaukei		No		No		discharged		Unchecked	Unchecked	Unchecked	Unchecked	Unchecked	Checked	Unchecked	Unchecked	no	No		Unchecked	Unchecked	Unchecked	Unchecked	Unchecked	Unchecked	Unchecked		no	no	no		yes	Left Leg Excision for investigation. Ã 1	no		yes	Checked	Unchecked	Unchecked	Unchecked	Unchecked
8676-239	20275	February 22, 1970	female	February 14, 2019	48.9774	February 14, 2019	February 16, 2019	3	Fijian of Indian decent		No		No		discharged		Unchecked	Unchecked	Unchecked	Unchecked	Unchecked	Checked	Unchecked	Unchecked	no	No		Unchecked	Unchecked	Unchecked	Unchecked	Unchecked	Unchecked	Unchecked		no	no	no		yes	Left neck abscess Incision and Drainage	no		yes	Checked	Checked	Unchecked	Unchecked	Unchecked
8676-240	20276	August 3, 1999	female	February 14, 2019	19.5346	February 14, 2019	February 15, 2019	2	iTaukei		No		No		discharged		Unchecked	Unchecked	Unchecked	Unchecked	Unchecked	Checked	Unchecked	Unchecked	no	No	negative	Unchecked	Unchecked	Unchecked	Unchecked	Unchecked	Unchecked	Unchecked		no	no	no		no		no		yes	Checked	Unchecked	Unchecked	Unchecked	Unchecked
8677-170	10202	October 10, 1960	male	February 18, 2019	58.3573	February 14, 2019	February 22, 2019	9	iTaukei		No		No		discharged		Checked	Unchecked	Unchecked	Unchecked	Unchecked	Checked	Unchecked	Unchecked	yes	No	positive	Unchecked	Unchecked	Unchecked	Checked	Unchecked	Unchecked	Unchecked		no	yes	no		yes	Lft Above Knee Amputation & Rt Foot change of dressing.	no		yes	Checked	Checked	Unchecked	Unchecked	Unchecked
8676-242	20278	January 1, 1967	female	February 15, 2019	52.1232	February 14, 2019	February 28, 2019	15	iTaukei		No		No		discharged		Checked	Unchecked	Unchecked	Unchecked	Unchecked	Checked	Unchecked	Unchecked	no	No	positive	Unchecked	Unchecked	Unchecked	Checked	Unchecked	Unchecked	Unchecked		no	no	no		no		no		yes	Checked	Unchecked	Checked	Unchecked	Unchecked
8676-245	20281	October 21, 1950	female	February 18, 2019	68.3285	February 15, 2019	February 18, 2019	4	iTaukei		Yes	Seaqaqa health center	No		discharged		Unchecked	Unchecked	Unchecked	Unchecked	Unchecked	Checked	Unchecked	Unchecked	no	No	negative	Unchecked	Unchecked	Unchecked	Unchecked	Unchecked	Unchecked	Unchecked		no	no	no		yes	Right breast abscess Incision and Drainage.	no		yes	Checked	Checked	Unchecked	Unchecked	Unchecked
8677-181	10213	May 21, 2018	male	March 4, 2019	0.785763	February 15, 2019	February 25, 2019	11	iTaukei		Yes	Savusavu Hospital	No		death		Unchecked	Unchecked	Unchecked	Unchecked	Unchecked	Checked	Unchecked	Unchecked	no	Yes	positive	Unchecked	Unchecked	Unchecked	Unchecked	Unchecked	Unchecked	Checked	Pseudomonas aeruginosa	no	no	yes	7	yes	Debridement of nappy rash.	yes	7	yes	Checked	Checked	Checked	Unchecked	Unchecked
8676-248	20284	June 28, 2017	male	February 18, 2019	1.64271	February 15, 2019	February 19, 2019	5	iTaukei		No		No		discharged		Unchecked	Unchecked	Unchecked	Unchecked	Unchecked	Checked	Unchecked	Unchecked	no	No	negative	Unchecked	Unchecked	Unchecked	Unchecked	Unchecked	Unchecked	Unchecked		no	no	no		no		no		yes	Checked	Checked	Unchecked	Unchecked	Unchecked
8676-246	20282	December 25, 2016	female	February 18, 2019	2.14921	February 15, 2019	February 19, 2019	5	iTaukei		Yes	Nambouwalu	No		discharged		Unchecked	Unchecked	Unchecked	Unchecked	Unchecked	Checked	Unchecked	Unchecked	no	No	negative	Unchecked	Unchecked	Unchecked	Unchecked	Unchecked	Unchecked	Unchecked		no	no	no		yes	Right thigh incision & Drainage	no		yes	Checked	Checked	Unchecked	Unchecked	Unchecked
8676-244	20280	February 20, 1962	female	February 18, 2019	56.9938	February 15, 2019	February 18, 2019	4	Fijian of Indian decent		No		No		discharged		Unchecked	Unchecked	Unchecked	Unchecked	Unchecked	Checked	Unchecked	Unchecked	no	No		Unchecked	Unchecked	Unchecked	Unchecked	Unchecked	Unchecked	Unchecked		no	no	no		yes	Right gluteal abscess Incision and Drainage	no		yes	Checked	Checked	Unchecked	Unchecked	Unchecked
8676-252	20288	September 7, 1985	female	February 19, 2019	33.4511	February 16, 2019	February 23, 2019	8	iTaukei		Yes	Savusavu	No		discharged		Unchecked	Unchecked	Unchecked	Unchecked	Unchecked	Checked	Unchecked	Unchecked	no	No	negative	Unchecked	Unchecked	Unchecked	Unchecked	Unchecked	Unchecked	Unchecked		no	no	no		yes	Let Flank carbuncle Debridement	no		yes	Checked	Unchecked	Unchecked	Unchecked	Unchecked
8676-243	20279	January 1, 1919	female	February 18, 2019	100.131	February 16, 2019	February 22, 2019	7	iTaukei		Yes	Lagi health center	No		discharged		Unchecked	Checked	Unchecked	Unchecked	Unchecked	Checked	Unchecked	Unchecked	no	No	positive	Checked	Unchecked	Unchecked	Unchecked	Unchecked	Unchecked	Unchecked		no	no	no		yes	Right gluteal carbuncle Debridement	no		yes	Checked	Checked	Unchecked	Unchecked	Unchecked
8677-169	10201	December 27, 1965	male	February 18, 2019	53.1444	February 16, 2019	February 18, 2019	3	iTaukei		Yes	Wainunu Health Centre	No		discharged		Unchecked	Unchecked	Unchecked	Unchecked	Unchecked	Checked	Unchecked	Unchecked	no	No	negative	Unchecked	Unchecked	Unchecked	Unchecked	Unchecked	Unchecked	Unchecked		no	no	no		yes	Perineal ulcers debridement &wash &biopsy.	no		yes	Checked	Unchecked	Unchecked	Unchecked	Unchecked
8676-251	20287	June 23, 1988	female	February 19, 2019	30.6584	February 17, 2019	February 28, 2019	12	iTaukei		Yes	Seaqaqa health center	No		discharged		Unchecked	Unchecked	Unchecked	Unchecked	Unchecked	Checked	Unchecked	Unchecked	no	No	negative	Unchecked	Unchecked	Unchecked	Unchecked	Unchecked	Unchecked	Unchecked		no	no	no		yes	Debridement of left palm & Incision and Drainage of left leg	no		yes	Checked	Checked	Checked	Unchecked	Unchecked
8676-249	20285	June 23, 2015	female	February 19, 2019	3.66051	February 18, 2019	February 21, 2019	4	Fijian of Indian decent		No		No		discharged		Unchecked	Unchecked	Unchecked	Unchecked	Unchecked	Checked	Unchecked	Unchecked	no	Yes	negative	Unchecked	Unchecked	Unchecked	Unchecked	Unchecked	Unchecked	Unchecked		no	no	no		no		no		yes	Checked	Checked	Unchecked	Unchecked	Unchecked
8677-179	10211	April 5, 1959	male	February 28, 2019	59.9014	February 18, 2019	April 1, 2019	43	iTaukei		No		No		discharged		Unchecked	Checked	Unchecked	Unchecked	Unchecked	Checked	Unchecked	Unchecked	no	No	negative	Unchecked	Unchecked	Unchecked	Unchecked	Unchecked	Unchecked	Unchecked		no	no	no		yes	Debridement and wound Wash of Necrotising Fasciatis Ã 11 times.	no		yes	Checked	Unchecked	Checked	Unchecked	Unchecked
8676-254	20290	February 20, 2018	male	February 20, 2019	0.999316	February 19, 2019	February 23, 2019	5	iTaukei		Yes	Tawake nursing station	No		discharged		Unchecked	Unchecked	Unchecked	Unchecked	Unchecked	Checked	Unchecked	Unchecked	no	No	negative	Unchecked	Unchecked	Unchecked	Unchecked	Unchecked	Unchecked	Unchecked		no	no	no		no		no		yes	Checked	Unchecked	Unchecked	Unchecked	Unchecked
8677-171	10203	June 1, 1976	male	February 20, 2019	42.7214	February 19, 2019	February 22, 2019	4	Fijian of Indian decent		No		No		discharged		Unchecked	Unchecked	Unchecked	Unchecked	Unchecked	Checked	Unchecked	Unchecked	no	No		Unchecked	Unchecked	Unchecked	Unchecked	Unchecked	Unchecked	Unchecked		no	no	no		yes	Rt thumb Incision and drainage	no		yes	Checked	Unchecked	Unchecked	Unchecked	Unchecked
8676-263	20299	December 17, 2017	female	February 25, 2019	1.19097	February 20, 2019	February 26, 2019	7	iTaukei		Yes	Nambouwalu	No		discharged		Unchecked	Unchecked	Unchecked	Unchecked	Unchecked	Checked	Unchecked	Unchecked	yes	No	negative	Unchecked	Unchecked	Unchecked	Unchecked	Unchecked	Unchecked	Unchecked		no	no	yes	4	no		yes	2	yes	Checked	Unchecked	Unchecked	Unchecked	Unchecked
8676-258	20294	May 11, 2018	female	February 21, 2019	0.783025	February 20, 2019	February 25, 2019	6	iTaukei		Yes	Lekutu health center	No		discharged		Unchecked	Unchecked	Unchecked	Unchecked	Unchecked	Checked	Unchecked	Unchecked	no	No	negative	Unchecked	Unchecked	Unchecked	Unchecked	Unchecked	Unchecked	Unchecked		no	no	no		yes	Scalp abscess Incision and Drainage	no		yes	Checked	Checked	Unchecked	Unchecked	Unchecked
8676-256	20292	October 12, 1955	female	February 21, 2019	63.3621	February 20, 2019	February 22, 2019	3	Fijian of Indian decent		No		No		discharged		Unchecked	Unchecked	Unchecked	Unchecked	Unchecked	Checked	Unchecked	Unchecked	no	No	negative	Unchecked	Unchecked	Unchecked	Unchecked	Unchecked	Unchecked	Unchecked		no	no	no		no		no		yes	Checked	Unchecked	Unchecked	Unchecked	Unchecked
8676-260	20296	March 31, 2000	male	February 21, 2019	18.8939	February 21, 2019	February 23, 2019	3	iTaukei		No		No		discharged		Unchecked	Unchecked	Unchecked	Unchecked	Unchecked	Checked	Unchecked	Unchecked	no	No		Unchecked	Unchecked	Unchecked	Unchecked	Unchecked	Unchecked	Unchecked		no	no	no		no		no		yes	Checked	Unchecked	Unchecked	Unchecked	Unchecked
8676-259	20295	July 28, 1975	male	February 21, 2019	43.5702	February 21, 2019	February 25, 2019	5	iTaukei		Yes	Seaqaqa health center	No		discharged		Unchecked	Unchecked	Unchecked	Unchecked	Unchecked	Checked	Unchecked	Unchecked	no	No	negative	Unchecked	Unchecked	Unchecked	Unchecked	Unchecked	Unchecked	Unchecked		no	no	no		yes	Incision and Drainage of Left Thigh	no		yes	Checked	Checked	Unchecked	Unchecked	Unchecked
8677-173	10205	August 30, 2003	male	February 25, 2019	15.4908	February 22, 2019	February 27, 2019	6	iTaukei		No		No		discharged		Unchecked	Unchecked	Unchecked	Unchecked	Unchecked	Checked	Unchecked	Unchecked	yes	No	negative	Unchecked	Unchecked	Unchecked	Unchecked	Unchecked	Unchecked	Unchecked		no	no	no		no		no		yes	Checked	Unchecked	Checked	Unchecked	Unchecked
8676-261	20297	December 12, 2010	female	February 25, 2019	8.20534	February 22, 2019	February 23, 2019	2	Fijian of Indian decent		No		No		discharged		Unchecked	Unchecked	Unchecked	Unchecked	Unchecked	Checked	Unchecked	Unchecked	no	No		Unchecked	Unchecked	Unchecked	Unchecked	Unchecked	Unchecked	Unchecked		no	no	no		yes	Right big toe nail excision	no		yes	Checked	Unchecked	Unchecked	Unchecked	Unchecked
8677-172	10204	February 9, 1991	male	February 25, 2019	28.0438	February 24, 2019	March 1, 2019	6	iTaukei		No		No		discharged		Unchecked	Unchecked	Unchecked	Unchecked	Unchecked	Checked	Unchecked	Unchecked	no	No		Unchecked	Unchecked	Unchecked	Unchecked	Unchecked	Unchecked	Unchecked		no	no	no		yes	Incision and drainage of abscess Ã 1,debridement &change of dressing Ã 1.	no		yes	Checked	Checked	Unchecked	Unchecked	Unchecked
8676-270	20306	December 16, 1990	female	March 1, 2019	28.2053	February 24, 2019	March 5, 2019	10	Fijian of Indian decent		No		No		discharged		Unchecked	Unchecked	Unchecked	Unchecked	Unchecked	Checked	Unchecked	Unchecked	no	No	negative	Unchecked	Unchecked	Unchecked	Unchecked	Unchecked	Unchecked	Unchecked		no	no	no		yes	EMERGENCY LSCS	no		yes	Checked	Checked	Checked	Unchecked	Unchecked
8677-177	10209	June 8, 1960	male	February 28, 2019	58.7242	February 25, 2019	February 28, 2019	4	iTaukei		Yes	Savusavu Hospital	No		death		Unchecked	Checked	Unchecked	Unchecked	Unchecked	Checked	Checked	Unchecked	no	No	positive	Checked	Unchecked	Unchecked	Unchecked	Unchecked	Unchecked	Unchecked		no	no	yes	3	yes	Rt knee joint washout &synovectomy.	yes	3	yes	Checked	Unchecked	Unchecked	Checked	Unchecked
8676-312	20348	October 29, 1965	female	March 28, 2019	53.41	February 25, 2019	March 30, 2019	34	Fijian of Indian decent		Yes	Savusavu	Yes	Savusavu	transferred		Unchecked	Unchecked	Unchecked	Unchecked	Unchecked	Checked	Unchecked	Unchecked	no	No	negative	Unchecked	Unchecked	Unchecked	Unchecked	Unchecked	Unchecked	Unchecked		no	no	no		no		no		yes	Unchecked	Unchecked	Checked	Unchecked	Unchecked
8676-264	20300	August 13, 2014	male	February 26, 2019	4.53936	February 25, 2019	February 28, 2019	4	iTaukei		No		No		discharged		Unchecked	Unchecked	Unchecked	Unchecked	Unchecked	Checked	Unchecked	Unchecked	no	No	negative	Unchecked	Unchecked	Unchecked	Unchecked	Unchecked	Unchecked	Unchecked		no	no	no		yes	Right neck abscess Incision and Drainage	no		yes	Checked	Checked	Unchecked	Unchecked	Unchecked
8677-174	10206	October 12, 1966	male	February 26, 2019	52.3751	February 25, 2019	February 28, 2019	4	iTaukei		No		No		discharged		Unchecked	Unchecked	Unchecked	Unchecked	Unchecked	Checked	Unchecked	Unchecked	no	No	negative	Unchecked	Unchecked	Unchecked	Unchecked	Unchecked	Unchecked	Unchecked		no	no	no		yes	Incision and drainage.	no		yes	Checked	Checked	Unchecked	Unchecked	Unchecked
8677-175	10207	August 15, 1959	male	February 26, 2019	59.5346	February 26, 2019	March 21, 2019	24	iTaukei		Yes	Wainikoro Health Centre	No		discharged		Unchecked	Unchecked	Unchecked	Unchecked	Unchecked	Checked	Unchecked	Unchecked	no	No	negative	Unchecked	Unchecked	Unchecked	Unchecked	Unchecked	Unchecked	Unchecked		no	no	no		yes	Rt scrotal I&D & debridement / Change of dressing, Wound wash &debridement Ã 6	no		yes	Unchecked	Unchecked	Unchecked	Unchecked	Unchecked
8677-176	10208	May 3, 1994	male	February 27, 2019	24.8214	February 26, 2019	February 28, 2019	3	Fijian of Indian decent		Yes	Seaqaqa Health Centre	No		discharged		Unchecked	Unchecked	Unchecked	Unchecked	Unchecked	Checked	Unchecked	Unchecked	no	No		Unchecked	Unchecked	Unchecked	Unchecked	Unchecked	Unchecked	Unchecked		no	no	no		no		no		yes	Checked	Checked	Unchecked	Unchecked	Unchecked
8677-178	10210	August 10, 1994	male	February 28, 2019	24.553	February 26, 2019	March 11, 2019	14	iTaukei		Yes	Bua Nursing Station	No		discharged		Unchecked	Checked	Unchecked	Unchecked	Unchecked	Checked	Unchecked	Unchecked	no	No	positive	Checked	Unchecked	Unchecked	Unchecked	Unchecked	Unchecked	Unchecked		no	no	no		yes	Rt buttock I&D.	no		yes	Checked	Checked	Unchecked	Unchecked	Unchecked
8676-266	20302	February 18, 2019	female	February 28, 2019	0.0273785	February 26, 2019	March 2, 2019	5	iTaukei		Yes	Savusavu	No		discharged		Unchecked	Unchecked	Unchecked	Unchecked	Unchecked	Checked	Unchecked	Unchecked	no	No	negative	Unchecked	Unchecked	Unchecked	Unchecked	Unchecked	Unchecked	Unchecked		no	no	no		no		no		yes	Checked	Checked	Unchecked	Unchecked	Unchecked
8676-272	20308	May 3, 2016	male	March 5, 2019	2.83641	February 26, 2019	March 5, 2019	8	iTaukei		Yes	Wainikoro health center	No		discharged		Unchecked	Unchecked	Unchecked	Unchecked	Unchecked	Checked	Unchecked	Unchecked	no	Yes	negative	Unchecked	Unchecked	Unchecked	Unchecked	Unchecked	Unchecked	Unchecked		no	no	no		yes	Abdominal wall abscess Incision and Drainage	no		yes	Checked	Checked	Unchecked	Unchecked	Unchecked
8677-180	10212	June 1, 1958	male	March 1, 2019	60.7474	February 27, 2019	March 6, 2019	8	iTaukei		No		No		discharged		Unchecked	Unchecked	Unchecked	Unchecked	Unchecked	Checked	Unchecked	Unchecked	no	No	negative	Unchecked	Unchecked	Unchecked	Unchecked	Unchecked	Unchecked	Unchecked		no	yes	no		yes	Scrotal I &D	no		yes	Checked	Unchecked	Unchecked	Unchecked	Unchecked
8676-265	20301	March 13, 2013	male	February 27, 2019	5.9603	February 27, 2019	February 28, 2019	2	iTaukei		Yes	Lekutu health center	No		discharged		Unchecked	Unchecked	Unchecked	Unchecked	Unchecked	Checked	Unchecked	Unchecked	yes	No	negative	Unchecked	Unchecked	Unchecked	Unchecked	Unchecked	Unchecked	Unchecked		no	no	no		no		no		yes	Unchecked	Unchecked	Checked	Unchecked	Unchecked
8676-267	20303	January 31, 2019	female	February 28, 2019	0.0766598	February 27, 2019	March 4, 2019	6	Fijian of Indian decent		Yes	Lekutu health center	No		discharged		Unchecked	Unchecked	Unchecked	Unchecked	Unchecked	Checked	Unchecked	Unchecked	no	No	negative	Unchecked	Unchecked	Unchecked	Unchecked	Unchecked	Unchecked	Unchecked		no	no	no		no		no		yes	Checked	Checked	Unchecked	Unchecked	Unchecked
8676-268	20304	November 18, 1979	female	March 1, 2019	39.2827	February 28, 2019	March 3, 2019	4	Fijian of Indian decent		No		No		discharged		Unchecked	Unchecked	Unchecked	Unchecked	Unchecked	Checked	Unchecked	Unchecked	no	No	negative	Unchecked	Unchecked	Unchecked	Unchecked	Unchecked	Unchecked	Unchecked		no	no	no		yes	Left axillary abscess Incision and Drainage	no		yes	Checked	Checked	Unchecked	Unchecked	Unchecked
8676-276	20312	October 1, 2017	male	March 6, 2019	1.42642	February 28, 2019	March 11, 2019	12	iTaukei		Yes	Wainikoro	No		discharged		Unchecked	Unchecked	Unchecked	Unchecked	Unchecked	Checked	Unchecked	Unchecked	no	No		Unchecked	Unchecked	Unchecked	Unchecked	Unchecked	Unchecked	Unchecked		no	no	no		yes	Right elbow pin site infection COD	no		yes	Checked	Unchecked	Unchecked	Unchecked	Unchecked
8676-269	20305	July 10, 1968	female	March 1, 2019	50.6393	February 28, 2019	March 11, 2019	12	iTaukei		Yes	Taveuni	No		discharged		Unchecked	Unchecked	Unchecked	Unchecked	Unchecked	Checked	Unchecked	Unchecked	no	No	negative	Unchecked	Unchecked	Unchecked	Unchecked	Unchecked	Unchecked	Unchecked		no	yes	no		yes	Left small finger amputation	no		yes	Checked	Checked	Unchecked	Unchecked	Unchecked
8676-280	20316	January 30, 1985	female	March 8, 2019	34.0999	March 1, 2019	March 9, 2019	9	iTaukei		No		No		discharged		Unchecked	Unchecked	Unchecked	Unchecked	Unchecked	Checked	Unchecked	Unchecked	no	No		Unchecked	Unchecked	Unchecked	Unchecked	Unchecked	Unchecked	Unchecked		no	no	no		no		no		yes	Checked	Checked	Unchecked	Unchecked	Unchecked
8676-277	20313	April 24, 2014	male	March 6, 2019	4.86516	March 1, 2019	March 11, 2019	11	iTaukei		No		No		discharged		Unchecked	Unchecked	Unchecked	Unchecked	Unchecked	Checked	Unchecked	Unchecked	no	No		Unchecked	Unchecked	Unchecked	Unchecked	Unchecked	Unchecked	Unchecked		no	no	no		yes	Pin site infection COD	no		yes	Checked	Checked	Unchecked	Unchecked	Unchecked
8677-182	10214	June 26, 1974	male	March 6, 2019	44.6927	March 4, 2019	March 15, 2019	12	Fijian of Indian decent		No		No		discharged		Unchecked	Unchecked	Unchecked	Unchecked	Unchecked	Checked	Unchecked	Unchecked	yes	No	negative	Unchecked	Unchecked	Unchecked	Unchecked	Unchecked	Unchecked	Unchecked		no	no	no		yes	Rt anterior thigh debridement.	no		yes	Checked	Unchecked	Unchecked	Unchecked	Unchecked
8676-274	20310	July 17, 2017	male	March 6, 2019	1.6345	March 4, 2019	March 7, 2019	4	iTaukei		Yes	Dreketi health center	No		discharged		Unchecked	Unchecked	Unchecked	Unchecked	Unchecked	Checked	Unchecked	Unchecked	no	No	negative	Unchecked	Unchecked	Unchecked	Unchecked	Unchecked	Unchecked	Unchecked		no	no	no		no		no		yes	Checked	Checked	Unchecked	Unchecked	Unchecked
8676-271	20307	January 1, 1927	female	March 4, 2019	92.1697	March 4, 2019	March 13, 2019	10	iTaukei		No		No		discharged		Unchecked	Unchecked	Unchecked	Unchecked	Unchecked	Checked	Unchecked	Unchecked	no	No	negative	Unchecked	Unchecked	Unchecked	Unchecked	Unchecked	Unchecked	Unchecked		no	no	no		no		no		yes	Checked	Unchecked	Checked	Unchecked	Unchecked
8676-275	20311	March 17, 2018	male	March 6, 2019	0.969199	March 5, 2019	March 8, 2019	4	iTaukei		Yes	Seaqaqa health center	No		discharged		Unchecked	Unchecked	Unchecked	Unchecked	Unchecked	Checked	Unchecked	Unchecked	yes	No	negative	Unchecked	Unchecked	Unchecked	Unchecked	Unchecked	Unchecked	Unchecked		no	no	no		no		no		yes	Checked	Unchecked	Unchecked	Unchecked	Unchecked
8676-273	20309	March 6, 2018	male	March 5, 2019	0.996578	March 5, 2019	March 11, 2019	7	iTaukei		Yes	Wainikoro health center	No		discharged		Unchecked	Unchecked	Unchecked	Unchecked	Unchecked	Checked	Unchecked	Unchecked	no	No	negative	Unchecked	Unchecked	Unchecked	Unchecked	Unchecked	Unchecked	Unchecked		no	no	no		no		no		yes	Checked	Unchecked	Unchecked	Unchecked	Unchecked
8677-183	10215	July 5, 1971	male	March 6, 2019	47.6687	March 6, 2019	March 9, 2019	4	iTaukei		Yes	Taveuni Hospital	No		discharged		Unchecked	Unchecked	Unchecked	Unchecked	Unchecked	Checked	Unchecked	Unchecked	no	No		Unchecked	Unchecked	Unchecked	Unchecked	Unchecked	Unchecked	Unchecked		no	no	no		yes	Debridement of carbuncle.	no		yes	Checked	Checked	Unchecked	Unchecked	Unchecked
8677-184	10216	April 28, 1955	male	March 7, 2019	63.8576	March 6, 2019	March 8, 2019	3	iTaukei		No		No		discharged		Unchecked	Unchecked	Unchecked	Unchecked	Unchecked	Checked	Unchecked	Unchecked	no	No		Unchecked	Unchecked	Unchecked	Unchecked	Unchecked	Unchecked	Unchecked		no	no	no		no		no		yes	Checked	Checked	Unchecked	Unchecked	Unchecked
8676-302	20338	October 29, 1992	female	March 18, 2019	26.3819	March 6, 2019	March 19, 2019	14	iTaukei		No		No		discharged		Unchecked	Unchecked	Unchecked	Unchecked	Unchecked	Checked	Unchecked	Unchecked	yes	No	positive	Unchecked	Unchecked	Unchecked	Unchecked	Unchecked	Unchecked	Checked	E. aerogenes	no	no	no		no		no		yes	Checked	Checked	Checked	Unchecked	Unchecked
8677-185	10217	November 4, 1943	male	March 8, 2019	75.3402	March 6, 2019	March 22, 2019	17	iTaukei		Yes	Taveuni Hospital	Yes	Taveuni Hospital	discharged		Unchecked	Unchecked	Unchecked	Unchecked	Unchecked	Checked	Unchecked	Unchecked	no	No	negative	Unchecked	Unchecked	Unchecked	Unchecked	Unchecked	Unchecked	Unchecked		no	yes	no		yes	Partial amputation of right ring finger	no		yes	Checked	Unchecked	Checked	Unchecked	Unchecked
8677-186	10218	May 7, 1965	male	March 8, 2019	53.8344	March 7, 2019	March 14, 2019	8	iTaukei		Yes	Savusavu Hospital	Yes	Savusavu Hospital	discharged		Unchecked	Unchecked	Unchecked	Unchecked	Unchecked	Checked	Unchecked	Unchecked	no	No	negative	Unchecked	Unchecked	Unchecked	Unchecked	Unchecked	Unchecked	Unchecked		no	no	no		yes	Scrotum debridement , wash & closure	no		yes	Checked	Checked	Checked	Unchecked	Unchecked
8677-187	10219	July 19, 1970	male	March 8, 2019	48.6352	March 7, 2019	March 11, 2019	5	Fijian of Indian decent		No		No		discharged		Unchecked	Unchecked	Unchecked	Unchecked	Unchecked	Checked	Unchecked	Unchecked	no	No		Unchecked	Unchecked	Unchecked	Unchecked	Unchecked	Unchecked	Unchecked		no	no	no		yes	Incision and drainage.of right breast l	no		yes	Checked	Checked	Unchecked	Unchecked	Unchecked
8677-189	10221	April 27, 1958	male	March 11, 2019	60.8706	March 8, 2019	April 5, 2019	29	iTaukei		Yes	Coqeloa Nursing Station	No		discharged		Unchecked	Unchecked	Unchecked	Unchecked	Unchecked	Checked	Unchecked	Unchecked	no	No		Unchecked	Unchecked	Unchecked	Unchecked	Unchecked	Unchecked	Unchecked		no	no	no		yes	Perineal Necrotising Fasciatis &sacral ulcer debridement,change of dressing Ã 8.	no		yes	Checked	Checked	Checked	Unchecked	Unchecked
8676-282	20318	October 12, 2009	male	March 11, 2019	9.40999	March 8, 2019	March 12, 2019	5	iTaukei		Yes	Seaqaqa	No		discharged		Unchecked	Unchecked	Unchecked	Unchecked	Unchecked	Checked	Unchecked	Unchecked	no	No	negative	Unchecked	Unchecked	Unchecked	Unchecked	Unchecked	Unchecked	Unchecked		no	no	no		no		no		yes	Checked	Checked	Unchecked	Unchecked	Unchecked
8676-313	20349	December 12, 1965	female	March 28, 2019	53.2895	March 8, 2019	March 11, 2019	4	iTaukei		No		No		discharged		Unchecked	Unchecked	Unchecked	Unchecked	Unchecked	Checked	Unchecked	Unchecked	no	No	negative	Unchecked	Unchecked	Unchecked	Unchecked	Unchecked	Unchecked	Unchecked		no	no	no		yes	Back carbuncle Debridement	no		yes	Checked	Checked	Unchecked	Unchecked	Unchecked
8677-188	10220	October 25, 1987	male	March 11, 2019	31.3758	March 8, 2019	March 13, 2019	6	iTaukei		No		No		discharged		Unchecked	Unchecked	Unchecked	Unchecked	Unchecked	Checked	Unchecked	Unchecked	no	No		Unchecked	Unchecked	Unchecked	Unchecked	Unchecked	Unchecked	Unchecked		no	no	no		yes	Incision and drainage	no		yes	Checked	Checked	Unchecked	Unchecked	Unchecked
8676-289	20325	July 21, 1975	female	March 13, 2019	43.6441	March 8, 2019	March 21, 2019	14	Other	Rabian	No		No		discharged		Unchecked	Unchecked	Unchecked	Unchecked	Unchecked	Checked	Unchecked	Unchecked	no	No	negative	Unchecked	Unchecked	Unchecked	Unchecked	Unchecked	Unchecked	Unchecked			no	no		yes	Caeserian section	no		yes	Checked	Unchecked	Unchecked	Unchecked	Unchecked
8676-284	20320	July 26, 2015	male	March 12, 2019	3.62765	March 9, 2019	March 13, 2019	5	iTaukei		No		No		discharged		Unchecked	Unchecked	Unchecked	Unchecked	Unchecked	Checked	Unchecked	Unchecked	no	No	negative	Unchecked	Unchecked	Unchecked	Unchecked	Unchecked	Unchecked	Unchecked		no	no	no		yes	Right knee incision & Drainage	no		yes	Checked	Checked	Unchecked	Unchecked	Unchecked
8676-305	20341	August 3, 1999	female	March 19, 2019	19.6249	March 9, 2019	March 11, 2019	3	iTaukei		No		No		discharged		Unchecked	Unchecked	Unchecked	Unchecked	Unchecked	Checked	Unchecked	Unchecked	no	No		Unchecked	Unchecked	Unchecked	Unchecked	Unchecked	Unchecked	Unchecked		no	no	no		yes	Batholins abscess Incision and Drainage	no		yes	Checked	Checked	Unchecked	Unchecked	Unchecked
8676-283	20319	May 30, 2007	male	March 12, 2019	11.7837	March 10, 2019	March 16, 2019	7	iTaukei		No		No		discharged		Unchecked	Unchecked	Unchecked	Unchecked	Unchecked	Checked	Unchecked	Unchecked	no	No		Unchecked	Unchecked	Unchecked	Unchecked	Unchecked	Unchecked	Unchecked		no	no	no		yes	Left Index finger incision & Drainage	no		yes	Checked	Checked	Unchecked	Unchecked	Unchecked
8676-290	20326	October 27, 1988	female	March 14, 2019	30.3765	March 11, 2019	March 15, 2019	5	iTaukei		No		No		discharged		Unchecked	Unchecked	Unchecked	Unchecked	Unchecked	Checked	Unchecked	Unchecked	no	No		Unchecked	Unchecked	Unchecked	Unchecked	Unchecked	Unchecked	Unchecked		no	no	no		yes	Emergency caeserian	no		yes	Checked	Unchecked	Checked	Unchecked	Unchecked
8676-287	20323	June 7, 1965	female	March 13, 2019	53.7632	March 11, 2019	March 13, 2019	3	iTaukei		Yes	Lekutu health center	No		discharged		Unchecked	Unchecked	Unchecked	Unchecked	Unchecked	Checked	Unchecked	Unchecked	no	No	negative	Unchecked	Unchecked	Unchecked	Unchecked	Unchecked	Unchecked	Unchecked		no	yes	no		yes	Right fore foot amputation	no		yes	Checked	Unchecked	Unchecked	Unchecked	Unchecked
8676-286	20322	May 11, 1986	female	March 12, 2019	32.835	March 11, 2019	March 13, 2019	3	iTaukei		Yes	Nambouwalu	No		discharged		Unchecked	Unchecked	Unchecked	Unchecked	Unchecked	Checked	Unchecked	Unchecked	no	No		Unchecked	Unchecked	Unchecked	Unchecked	Unchecked	Unchecked	Unchecked		no	no	no		no		no		yes	Checked	Checked	Unchecked	Unchecked	Unchecked
8677-362	10394	December 1, 1969	male	September 5, 2019	49.7604	March 11, 2019	March 13, 2019	3	Fijian of Indian decent		No		No		discharged		Unchecked	Unchecked	Unchecked	Unchecked	Unchecked	Checked	Unchecked	Unchecked	no	No		Unchecked	Unchecked	Unchecked	Unchecked	Unchecked	Unchecked	Unchecked		no	no	no		yes	Left perineal fistulectomy.	no		no	Unchecked	Unchecked	Unchecked	Unchecked	Unchecked
8676-288	20324	May 13, 2010	female	March 13, 2019	8.83231	March 12, 2019	March 18, 2019	7	iTaukei		No		No		discharged		Unchecked	Unchecked	Unchecked	Unchecked	Unchecked	Checked	Unchecked	Unchecked	no	No		Unchecked	Unchecked	Unchecked	Unchecked	Unchecked	Unchecked	Unchecked		no	no	no		no		no		no	Unchecked	Unchecked	Unchecked	Unchecked	Unchecked
8676-291	20327	September 1, 1969	male	March 14, 2019	49.5305	March 14, 2019	March 17, 2019	4	Fijian of Indian decent		No		No		discharged		Unchecked	Unchecked	Unchecked	Unchecked	Unchecked	Checked	Unchecked	Unchecked	no	No		Unchecked	Unchecked	Unchecked	Unchecked	Unchecked	Unchecked	Unchecked		no	no	no		yes	Post appendectomy SSI wound wash	no		yes	Checked	Checked	Unchecked	Unchecked	Unchecked
8676-297	20333	February 18, 2001	male	March 15, 2019	18.0671	March 14, 2019	March 16, 2019	3	Fijian of Indian decent		No		No		discharged		Unchecked	Unchecked	Unchecked	Unchecked	Unchecked	Checked	Unchecked	Unchecked	no	No		Unchecked	Unchecked	Unchecked	Unchecked	Unchecked	Unchecked	Unchecked		no	no	no		yes	Left facial abscess Incision and Drainage	no		yes	Checked	Unchecked	Unchecked	Unchecked	Unchecked
8676-293	20329	December 23, 2003	male	March 15, 2019	15.2252	March 14, 2019	March 19, 2019	6	iTaukei		No		No		discharged		Unchecked	Unchecked	Unchecked	Unchecked	Unchecked	Checked	Unchecked	Unchecked	no	No	negative	Unchecked	Unchecked	Unchecked	Unchecked	Unchecked	Unchecked	Unchecked		no	no	no		yes	Right leg COD	no		yes	Checked	Checked	Checked	Unchecked	Unchecked
8676-299	20335	September 9, 1973	male	March 15, 2019	45.5113	March 14, 2019	March 16, 2019	3	Fijian of Indian decent		No		No		discharged		Unchecked	Unchecked	Unchecked	Unchecked	Unchecked	Checked	Unchecked	Unchecked	no	No		Unchecked	Unchecked	Unchecked	Unchecked	Unchecked	Unchecked	Unchecked		no	no	no		yes	Right scrotal swelling exploration and hematoma evacuation	no		yes	Checked	Unchecked	Unchecked	Unchecked	Unchecked
8676-296	20332	August 26, 2018	female	March 15, 2019	0.550308	March 14, 2019	March 18, 2019	5	iTaukei		Yes	Taveuni	Yes	Taveuni	transferred		Unchecked	Unchecked	Unchecked	Unchecked	Unchecked	Checked	Unchecked	Unchecked	no	No	negative	Unchecked	Unchecked	Unchecked	Unchecked	Unchecked	Unchecked	Unchecked		no	no	no		no		no		yes	Checked	Checked	Checked	Unchecked	Unchecked
8676-295	20331	October 15, 2017	female	March 15, 2019	1.41273	March 14, 2019	March 19, 2019	6	iTaukei		Yes	Savusavu	No		discharged		Unchecked	Unchecked	Unchecked	Unchecked	Unchecked	Checked	Unchecked	Unchecked	no	No	negative	Unchecked	Unchecked	Unchecked	Unchecked	Unchecked	Unchecked	Unchecked		no	no	no		yes	Left Thigh abscess Incision and Drainage	no		yes	Checked	Checked	Checked	Unchecked	Unchecked
8676-292	20328	February 28, 1958	male	March 15, 2019	61.0404	March 14, 2019	March 15, 2019	2	iTaukei		No		No		discharged		Unchecked	Unchecked	Unchecked	Unchecked	Unchecked	Checked	Unchecked	Unchecked	no	No		Unchecked	Unchecked	Unchecked	Unchecked	Unchecked	Unchecked	Unchecked		no	no	no		no		no		yes	Checked	Checked	Unchecked	Unchecked	Unchecked
8676-298	20334	May 24, 1945	male	March 15, 2019	73.807	March 14, 2019	March 16, 2019	3	iTaukei		No		No		discharged		Unchecked	Unchecked	Unchecked	Unchecked	Unchecked	Checked	Unchecked	Unchecked	no	No		Unchecked	Unchecked	Unchecked	Unchecked	Unchecked	Unchecked	Unchecked		no	no	no		yes	Posterior neck abscess Incision and Drainage	no		yes	Checked	Unchecked	Unchecked	Unchecked	Unchecked
8676-300	20336	July 11, 1990	female	March 18, 2019	28.6845	March 15, 2019	March 20, 2019	6	iTaukei		Yes	Taveuni	No		discharged		Unchecked	Unchecked	Unchecked	Unchecked	Unchecked	Checked	Unchecked	Unchecked	no	No	negative	Unchecked	Unchecked	Unchecked	Unchecked	Unchecked	Unchecked	Unchecked		no	no	no		yes	Submandible abscess I & D	no		yes	Checked	Checked	Unchecked	Checked	Unchecked
8676-304	20340	May 17, 2017	female	March 18, 2019	1.83436	March 15, 2019	March 29, 2019	15	iTaukei		Yes	Seaqaqa health center	No		discharged		Unchecked	Checked	Unchecked	Unchecked	Unchecked	Checked	Unchecked	Unchecked	no	No	positive	Checked	Unchecked	Unchecked	Unchecked	Unchecked	Unchecked	Unchecked		no	no	no		yes	Right axillary abscess Incision and Drainage	no		yes	Checked	Unchecked	Unchecked	Unchecked	Unchecked
8677-195	10227	July 27, 2018	female	March 22, 2019	0.651609	March 17, 2019	March 25, 2019	9	iTaukei		Yes	Wainikoro Health Centre	No		discharged		Unchecked	Unchecked	Unchecked	Unchecked	Unchecked	Checked	Unchecked	Unchecked	yes	No	negative	Unchecked	Unchecked	Unchecked	Unchecked	Unchecked	Unchecked	Unchecked		no	no	yes	6	no		yes	6	yes	Checked	Checked	Checked	Unchecked	Unchecked
8677-190	10222	June 23, 1983	male	March 18, 2019	35.7344	March 17, 2019	March 19, 2019	3	iTaukei		No		No		discharged		Unchecked	Unchecked	Unchecked	Unchecked	Unchecked	Checked	Unchecked	Unchecked	no	No	negative	Unchecked	Unchecked	Unchecked	Unchecked	Unchecked	Unchecked	Unchecked		no	no	no		yes	Scrotal I &D	no		yes	Checked	Checked	Unchecked	Unchecked	Unchecked
8676-301	20337	January 1, 1931	female	March 18, 2019	88.2081	March 17, 2019	March 23, 2019	7	iTaukei		No		No		discharged		Unchecked	Unchecked	Unchecked	Unchecked	Unchecked	Checked	Unchecked	Unchecked	no	No	negative	Unchecked	Unchecked	Unchecked	Unchecked	Unchecked	Unchecked	Unchecked		no	no	no		yes	Right small finger amputation	no		yes	Unchecked	Checked	Unchecked	Unchecked	Unchecked
8676-308	20344	January 1, 1965	female	March 22, 2019	54.2177	March 18, 2019	March 19, 2019	2	Fijian of Indian decent		No		No		discharged		Unchecked	Unchecked	Unchecked	Unchecked	Unchecked	Checked	Unchecked	Unchecked	no	No		Unchecked	Unchecked	Unchecked	Unchecked	Unchecked	Unchecked	Unchecked		no	no	no		no		no		yes	Checked	Checked	Unchecked	Unchecked	Unchecked
8677-191	10223	September 5, 1984	male	March 18, 2019	34.5298	March 18, 2019	March 20, 2019	3	Fijian of Indian decent		No		No		discharged		Unchecked	Unchecked	Unchecked	Unchecked	Unchecked	Checked	Unchecked	Unchecked	no	No		Unchecked	Unchecked	Unchecked	Unchecked	Unchecked	Unchecked	Unchecked		no	no	no		yes	Rt Leg aspiration & Incision and drainage.	no		yes	Checked	Checked	Unchecked	Unchecked	Unchecked
8677-192	10224	March 31, 1975	male	March 18, 2019	43.9644	March 18, 2019	March 20, 2019	3	Fijian of Indian decent		No		No		discharged		Unchecked	Unchecked	Unchecked	Unchecked	Unchecked	Checked	Unchecked	Unchecked	no	No		Unchecked	Unchecked	Unchecked	Unchecked	Unchecked	Unchecked	Unchecked		no	no	no		yes	Rt scrotal excision and biopsy.	no		yes	Checked	Unchecked	Unchecked	Unchecked	Unchecked
8676-306	20342	May 12, 2018	male	March 21, 2019	0.856947	March 20, 2019	March 23, 2019	4	iTaukei		Yes	Nambouwalu	No		discharged		Unchecked	Unchecked	Unchecked	Unchecked	Unchecked	Checked	Unchecked	Unchecked	yes	No	negative	Unchecked	Unchecked	Unchecked	Unchecked	Unchecked	Unchecked	Unchecked		no	no	no		no		no		yes	Checked	Checked	Unchecked	Unchecked	Unchecked
8677-193	10225	May 9, 2005	female	March 22, 2019	13.8672	March 20, 2019	May 14, 2019	56	iTaukei		Yes	Taveuni Hospital	No		discharged		Unchecked	Checked	Unchecked	Unchecked	Unchecked	Checked	Checked	Unchecked	no	No	positive	Checked	Unchecked	Unchecked	Unchecked	Unchecked	Unchecked	Unchecked		no	no	yes	7	yes	I&D of Rt shoulder, debridement of Left & Rt kneeÃ 1	no		yes	Checked	Unchecked	Unchecked	Unchecked	Unchecked
8676-307	20343	March 16, 1993	female	March 21, 2019	26.0123	March 20, 2019	March 23, 2019	4	iTaukei		No		No		discharged		Unchecked	Unchecked	Unchecked	Unchecked	Unchecked	Checked	Unchecked	Unchecked	no	No		Unchecked	Unchecked	Unchecked	Unchecked	Unchecked	Unchecked	Unchecked		no	no	no		yes	Left breast abscess Incision and Drainage	no		yes	Unchecked	Unchecked	Unchecked	Unchecked	Unchecked
8677-194	10226	September 27, 1958	male	March 22, 2019	60.4819	March 21, 2019	March 27, 2019	7	iTaukei		No		No		discharged		Unchecked	Unchecked	Unchecked	Unchecked	Unchecked	Checked	Unchecked	Unchecked	no	No		Unchecked	Unchecked	Unchecked	Unchecked	Unchecked	Unchecked	Unchecked		no	no	no		no		no		yes	Checked	Checked	Unchecked	Unchecked	Unchecked
8676-309	20345	December 13, 1974	female	March 25, 2019	44.2793	March 22, 2019	April 8, 2019	18	Fijian of Indian decent		No		No		discharged		Unchecked	Unchecked	Unchecked	Unchecked	Unchecked	Checked	Unchecked	Unchecked	no	No		Unchecked	Unchecked	Unchecked	Unchecked	Unchecked	Unchecked	Unchecked		no	no	no		no		no		yes	Checked	Checked	Unchecked	Unchecked	Unchecked
8677-228	10260	November 1, 1954	male	May 1, 2019	64.4955	March 22, 2019	May 7, 2019	47	Fijian of Indian decent		No		Yes	CWM Hospital	transferred		Unchecked	Unchecked	Unchecked	Unchecked	Unchecked	Checked	Unchecked	Unchecked	no	No	negative	Unchecked	Unchecked	Unchecked	Unchecked	Unchecked	Unchecked	Unchecked		no	no	no		yes	Left chest drainage	no		yes	Checked	Unchecked	Unchecked	Unchecked	Unchecked
8676-310	20346	June 27, 2017	male	March 25, 2019	1.74127	March 24, 2019	March 26, 2019	3	iTaukei		No		No		discharged		Unchecked	Checked	Unchecked	Unchecked	Unchecked	Checked	Unchecked	Unchecked	no	No	positive	Checked	Unchecked	Unchecked	Unchecked	Unchecked	Unchecked	Unchecked		no	no	no		no		no		yes	Checked	Checked	Unchecked	Unchecked	Unchecked
8676-311	20347	October 29, 2010	female	March 25, 2019	8.40246	March 24, 2019	March 26, 2019	3	iTaukei		No		No		discharged		Unchecked	Unchecked	Unchecked	Unchecked	Unchecked	Checked	Unchecked	Unchecked	no	No		Unchecked	Unchecked	Unchecked	Unchecked	Unchecked	Unchecked	Unchecked		no	no	no		yes	Right axillary abscess Incision and Drainage	no		yes	Checked	Checked	Checked	Unchecked	Unchecked
8677-196	10228	April 13, 1958	male	March 26, 2019	60.95	March 25, 2019	April 1, 2019	8	iTaukei		Yes	Tukavesi Health Centre	No		discharged		Unchecked	Unchecked	Unchecked	Unchecked	Unchecked	Checked	Unchecked	Unchecked	no	No		Unchecked	Unchecked	Unchecked	Unchecked	Unchecked	Unchecked	Unchecked		no	no	no		yes	Abdominal wall Carbuncle incision & drainage & wash Ã 1.	no		yes	Checked	Checked	Unchecked	Unchecked	Unchecked
8677-202	10234	January 7, 1948	male	April 2, 2019	71.2334	March 27, 2019	April 5, 2019	10	Fijian of Indian decent		Yes	Taveuni Hospital	No		death		Unchecked	Unchecked	Unchecked	Unchecked	Unchecked	Checked	Unchecked	Unchecked	no	No	negative	Unchecked	Unchecked	Unchecked	Unchecked	Unchecked	Unchecked	Unchecked		no	yes	yes	4	yes	Rt middle finger amputation and forearm Fasciotomy Ã3.	no		yes	Checked	Checked	Unchecked	Unchecked	Unchecked
8677-197	10229	October 23, 1954	male	March 28, 2019	64.4271	March 27, 2019	March 29, 2019	3	Fijian of Indian decent		No		No		discharged		Unchecked	Unchecked	Unchecked	Unchecked	Unchecked	Checked	Unchecked	Unchecked	no	No		Unchecked	Unchecked	Unchecked	Unchecked	Unchecked	Unchecked	Unchecked		no	no	no		no		no		yes	Checked	Checked	Unchecked	Unchecked	Unchecked
8677-198	10230	August 23, 1966	male	March 28, 2019	52.5941	March 27, 2019	April 24, 2019	29	iTaukei		Yes	Nabouwalu Hospital	No		discharged		Unchecked	Unchecked	Unchecked	Unchecked	Unchecked	Checked	Checked	Unchecked	no	No	negative	Unchecked	Unchecked	Unchecked	Unchecked	Unchecked	Unchecked	Unchecked		no	yes	no		yes	Incision and drainage of right thumbÃ5,Amputation of Rt thumb, Incision and drainage of Left knee Ã1.	no		yes	Checked	Checked	Unchecked	Unchecked	Unchecked
8676-315	20351	March 12, 2004	female	March 28, 2019	15.0418	March 28, 2019	March 31, 2019	4	iTaukei		No		No		discharged		Unchecked	Unchecked	Unchecked	Unchecked	Unchecked	Checked	Unchecked	Unchecked	no	No	negative	Unchecked	Unchecked	Unchecked	Unchecked	Unchecked	Unchecked	Unchecked		no	no	no		no		no		no	Unchecked	Unchecked	Unchecked	Unchecked	Unchecked
8677-200	10232	January 19, 1966	male	April 1, 2019	53.1964	March 29, 2019	April 9, 2019	12	Fijian of Indian decent		No		No		discharged		Unchecked	Unchecked	Unchecked	Unchecked	Unchecked	Checked	Unchecked	Unchecked	no	No	negative	Unchecked	Unchecked	Unchecked	Unchecked	Unchecked	Unchecked	Unchecked		no	no	no		yes	Debridement ,Incision and drainage of right ankle Ã 1.	no		yes	Checked	Unchecked	Checked	Unchecked	Unchecked
8676-317	20353	November 20, 1979	female	April 1, 2019	39.3621	March 29, 2019	April 1, 2019	4	Fijian of Indian decent		No		No		discharged		Unchecked	Unchecked	Unchecked	Unchecked	Unchecked	Checked	Unchecked	Unchecked	no	No		Unchecked	Unchecked	Unchecked	Unchecked	Unchecked	Unchecked	Unchecked		no	no	no		no		no		yes	Checked	Checked	Unchecked	Checked	Unchecked
8676-319	20355	October 31, 2018	female	April 1, 2019	0.416153	March 30, 2019	April 6, 2019	8	iTaukei		Yes	Savusavu	No		discharged		Unchecked	Unchecked	Unchecked	Unchecked	Unchecked	Checked	Unchecked	Unchecked	no	No	negative	Unchecked	Unchecked	Unchecked	Unchecked	Unchecked	Unchecked	Unchecked		no	no	no		no		no		yes	Checked	Checked	Unchecked	Unchecked	Unchecked
8677-199	10231	January 1, 1970	male	April 1, 2019	49.2457	March 30, 2019	April 1, 2019	3	Fijian of Indian decent		No		No		discharged		Unchecked	Unchecked	Unchecked	Unchecked	Unchecked	Checked	Unchecked	Unchecked	no	No		Unchecked	Unchecked	Unchecked	Unchecked	Unchecked	Unchecked	Unchecked		no	no	no		yes	Incision and drainage of Left buttock Ã 1	no		yes	Checked	Checked	Unchecked	Unchecked	Unchecked
8676-318	20354	February 20, 2018	male	April 1, 2019	1.10883	March 31, 2019	April 4, 2019	5	iTaukei		Yes	Lagi health center	No		discharged		Unchecked	Unchecked	Unchecked	Unchecked	Unchecked	Checked	Unchecked	Unchecked	no	No		Unchecked	Unchecked	Unchecked	Unchecked	Unchecked	Unchecked	Unchecked		no	no	no		no		no		no	Unchecked	Unchecked	Unchecked	Unchecked	Unchecked
8676-324	20360	January 1, 1967	female	April 2, 2019	52.2492	April 1, 2019	April 5, 2019	5	iTaukei		Yes	Taveuni	No		discharged		Unchecked	Checked	Unchecked	Unchecked	Unchecked	Checked	Unchecked	Unchecked	no	No	positive	Checked	Unchecked	Unchecked	Unchecked	Unchecked	Unchecked	Unchecked		no	no	no		yes	Right buttock abscess Incision in and Drainage	no		yes	Checked	Checked	Unchecked	Unchecked	Unchecked
8676-320	20356	June 8, 1984	female	April 1, 2019	34.8118	April 1, 2019	April 6, 2019	6	iTaukei		No		No		discharged		Unchecked	Unchecked	Unchecked	Unchecked	Unchecked	Checked	Unchecked	Unchecked	no	No		Unchecked	Unchecked	Unchecked	Unchecked	Unchecked	Unchecked	Unchecked		no	no	no		no		no		yes	Checked	Checked	Unchecked	Unchecked	Unchecked
8676-322	20358	January 1, 1949	female	April 2, 2019	70.2478	April 1, 2019	April 8, 2019	8	Fijian of Indian decent		No		No		discharged		Unchecked	Unchecked	Unchecked	Unchecked	Unchecked	Checked	Unchecked	Unchecked	no	No		Unchecked	Unchecked	Unchecked	Unchecked	Unchecked	Unchecked	Unchecked		no	no	no		yes	Right ankle cellulitis I & D	no		yes	Checked	Checked	Checked	Unchecked	Unchecked
8677-201	10233	September 7, 2000	male	April 2, 2019	18.5654	April 1, 2019	April 4, 2019	4	Fijian of Chinese decent		No		No		discharged		Unchecked	Unchecked	Unchecked	Unchecked	Unchecked	Checked	Unchecked	Unchecked	no	No		Unchecked	Unchecked	Unchecked	Unchecked	Unchecked	Unchecked	Unchecked		no	no	no		yes	Rt upper thigh incision and drainage Ã 1.	no		yes	Checked	Unchecked	Unchecked	Unchecked	Unchecked
8676-323	20359	November 22, 1949	female	April 2, 2019	69.358	April 2, 2019	April 15, 2019	14	Other	Part European	Yes	Naduri health center	No		discharged		Unchecked	Unchecked	Unchecked	Unchecked	Unchecked	Checked	Unchecked	Unchecked	no	No	negative	Unchecked	Unchecked	Unchecked	Unchecked	Unchecked	Unchecked	Unchecked		no	no	no		no		no		yes	Checked	Checked	Checked	Unchecked	Unchecked
8677-203	10235	April 5, 1959	male	April 3, 2019	59.9945	April 2, 2019	April 5, 2019	4	iTaukei		No		No		discharged		Unchecked	Unchecked	Unchecked	Unchecked	Unchecked	Checked	Unchecked	Unchecked	no	No		Unchecked	Unchecked	Unchecked	Unchecked	Unchecked	Unchecked	Unchecked		no	no	no		yes	Incision and drainage of right foot.	no		yes	Checked	Checked	Unchecked	Unchecked	Unchecked
8677-206	10238	June 19, 1965	male	April 5, 2019	53.7933	April 3, 2019	April 15, 2019	13	iTaukei		No		No		discharged		Unchecked	Unchecked	Unchecked	Unchecked	Unchecked	Checked	Unchecked	Unchecked	no	No	negative	Unchecked	Unchecked	Unchecked	Unchecked	Unchecked	Unchecked	Unchecked		no	no	no		no		no		yes	Checked	Unchecked	Checked	Unchecked	Unchecked
8676-325	20361	December 8, 2018	female	April 5, 2019	0.323066	April 3, 2019	April 23, 2019	21	iTaukei		Yes	Savusavu	No		discharged		Unchecked	Unchecked	Unchecked	Unchecked	Unchecked	Checked	Unchecked	Unchecked	no	No	negative	Unchecked	Unchecked	Unchecked	Unchecked	Unchecked	Unchecked	Unchecked		no	no	no		yes	Left hand iv burn Debridement	no		yes	Checked	Unchecked	Unchecked	Unchecked	Unchecked
8677-204	10236	June 9, 1969	male	April 4, 2019	49.8179	April 4, 2019	April 10, 2019	7	Fijian of Indian decent		Yes	Taveuni Hospital	No		discharged		Unchecked	Unchecked	Unchecked	Unchecked	Unchecked	Checked	Unchecked	Unchecked	no	No	negative	Unchecked	Unchecked	Unchecked	Unchecked	Unchecked	Unchecked	Unchecked		no	no	no		yes	Rt hand abscess Incision and drainage &change of dressing Ã 1	no		yes	Checked	Checked	Unchecked	Unchecked	Unchecked
8677-207	10239	October 14, 1956	male	April 5, 2019	62.4723	April 4, 2019	April 7, 2019	4	Fijian of Indian decent		No		No		discharged		Unchecked	Unchecked	Unchecked	Unchecked	Unchecked	Checked	Unchecked	Unchecked	no	No		Unchecked	Unchecked	Unchecked	Unchecked	Unchecked	Unchecked	Unchecked		no	no	no		no		no		yes	Checked	Checked	Unchecked	Unchecked	Unchecked
8677-205	10237	December 7, 1981	male	April 4, 2019	37.3224	April 4, 2019	April 10, 2019	7	iTaukei		Yes	Taveuni Hospital	No		discharged		Unchecked	Unchecked	Unchecked	Unchecked	Unchecked	Checked	Unchecked	Unchecked	no	No	negative	Unchecked	Unchecked	Unchecked	Unchecked	Unchecked	Unchecked	Unchecked		no	no	no		yes	Excisional Biopsy	no		yes	Checked	Checked	Unchecked	Unchecked	Unchecked
8676-326	20362	February 16, 1990	female	April 5, 2019	29.1307	April 5, 2019	April 12, 2019	8	Fijian of Indian decent		No		No		discharged		Unchecked	Unchecked	Unchecked	Unchecked	Unchecked	Checked	Unchecked	Unchecked	no	No		Unchecked	Unchecked	Unchecked	Unchecked	Unchecked	Unchecked	Unchecked		no	no	no		no		no		yes	Checked	Checked	Unchecked	Unchecked	Unchecked
8677-209	10241	November 1, 1948	male	April 8, 2019	70.4312	April 5, 2019	April 10, 2019	6	Fijian of Indian decent		No		No		discharged		Unchecked	Unchecked	Unchecked	Unchecked	Unchecked	Checked	Unchecked	Unchecked	no	No		Unchecked	Unchecked	Unchecked	Unchecked	Unchecked	Unchecked	Unchecked		no	no	no		yes	Debridement of ruptured nodular melanoma	no		yes	Checked	Checked	Unchecked	Unchecked	Unchecked
8677-210	10242	April 8, 1956	male	April 8, 2019	62.998	April 5, 2019	April 13, 2019	9	Fijian of Indian decent		No		No		discharged		Unchecked	Unchecked	Unchecked	Unchecked	Unchecked	Checked	Unchecked	Unchecked	no	No	negative	Unchecked	Unchecked	Unchecked	Unchecked	Unchecked	Unchecked	Unchecked		no	no	no		no		no		yes	Checked	Unchecked	Checked	Unchecked	Unchecked
8676-327	20363	July 15, 1969	male	April 9, 2019	49.7331	April 7, 2019	April 12, 2019	6	Fijian of Indian decent		No		No		discharged		Unchecked	Unchecked	Unchecked	Unchecked	Unchecked	Checked	Unchecked	Unchecked	no	No	negative	Unchecked	Unchecked	Unchecked	Unchecked	Unchecked	Unchecked	Unchecked		no	no	no		no		no		yes	Checked	Unchecked	Unchecked	Unchecked	Unchecked
8677-208	10240	June 24, 1964	male	April 8, 2019	54.7871	April 7, 2019	April 15, 2019	9	iTaukei		No		No		discharged		Unchecked	Unchecked	Unchecked	Unchecked	Unchecked	Checked	Unchecked	Unchecked	no	No		Unchecked	Unchecked	Unchecked	Unchecked	Unchecked	Unchecked	Unchecked		no	no	no		yes	Back Carbuncle debridement Ã 2.	no		yes	Checked	Checked	Unchecked	Unchecked	Unchecked
8676-328	20364	February 22, 2014	male	April 9, 2019	5.12526	April 7, 2019	April 10, 2019	4	iTaukei		Yes	Taveuni	No		discharged		Unchecked	Unchecked	Unchecked	Unchecked	Unchecked	Checked	Unchecked	Unchecked	no	No	negative	Unchecked	Unchecked	Unchecked	Unchecked	Unchecked	Unchecked	Unchecked		no		no		yes	Right elbow incision & Drainage	no		yes	Checked	Checked	Unchecked	Unchecked	Unchecked
8677-350	10382	January 1, 1977	male	August 24, 2019	42.642	April 8, 2019	April 10, 2019	3	iTaukei		Yes	Wainikoro Health Centre	No		discharged		Unchecked	Unchecked	Unchecked	Unchecked	Unchecked	Checked	Unchecked	Unchecked	no	No	negative	Unchecked	Unchecked	Unchecked	Unchecked	Unchecked	Unchecked	Unchecked		no	no	no		yes	Incision and drainage of of scrotal abscess &right scrotal mass excision.	no		yes	Checked	Checked	Unchecked	Unchecked	Unchecked
8676-330	20366	December 9, 1951	female	April 12, 2019	67.3402	April 10, 2019	April 25, 2019	16	iTaukei		No		No		discharged		Unchecked	Unchecked	Unchecked	Unchecked	Unchecked	Checked	Unchecked	Unchecked	no	No	negative	Unchecked	Unchecked	Unchecked	Unchecked	Unchecked	Unchecked	Unchecked		no	no	no		no		no		yes	Checked	Unchecked	Unchecked	Unchecked	Unchecked
8677-211	10243	April 25, 1952	male	April 11, 2019	66.9596	April 10, 2019	April 16, 2019	7	Fijian of Indian decent		No		No		discharged		Unchecked	Unchecked	Unchecked	Unchecked	Unchecked	Checked	Unchecked	Unchecked	no	No		Unchecked	Unchecked	Unchecked	Unchecked	Unchecked	Unchecked	Unchecked		no	no	no		no		no		yes	Checked	Unchecked	Checked	Unchecked	Unchecked
8676-329	20365	July 30, 2008	male	April 12, 2019	10.6995	April 11, 2019	April 16, 2019	6	iTaukei		No		No		discharged		Unchecked	Unchecked	Unchecked	Unchecked	Unchecked	Checked	Unchecked	Unchecked	no	No	negative	Unchecked	Unchecked	Unchecked	Unchecked	Unchecked	Unchecked	Unchecked		no	no	no		no		no		yes	Unchecked	Unchecked	Checked	Unchecked	Unchecked
8676-332	20368	April 6, 2013	female	April 12, 2019	6.01506	April 11, 2019	April 18, 2019	8	iTaukei		No		No		discharged		Unchecked	Unchecked	Unchecked	Unchecked	Unchecked	Checked	Unchecked	Unchecked	no	No	negative	Unchecked	Unchecked	Unchecked	Unchecked	Unchecked	Unchecked	Unchecked		no	no	no		yes	Psoas abscess Incision and Drainage	no		yes	Checked	Checked	Checked	Unchecked	Unchecked
8676-522	20558	January 1, 1935	female	August 26, 2019	84.6489	April 12, 2019	April 17, 2019	6	Fijian of Indian decent		No		No		discharged		Unchecked	Unchecked	Unchecked	Unchecked	Unchecked	Checked	Unchecked	Unchecked	no	No	negative	Unchecked	Unchecked	Unchecked	Unchecked	Unchecked	Unchecked	Unchecked		no	no	no		no		no		yes	Checked	Unchecked	Checked	Unchecked	Unchecked
8676-372	20408	June 14, 1975	female	May 14, 2019	43.9151	April 12, 2019	April 14, 2019	3	Fijian of Indian decent		No		No		discharged		Unchecked	Unchecked	Unchecked	Unchecked	Unchecked	Checked	Unchecked	Unchecked	no	No		Unchecked	Unchecked	Unchecked	Unchecked	Unchecked	Unchecked	Unchecked		no	no	no		no		no		yes	Unchecked	Checked	Unchecked	Unchecked	Unchecked
8676-331	20367	October 3, 1991	female	April 12, 2019	27.5236	April 12, 2019	April 19, 2019	8	iTaukei		No		No		discharged		Unchecked	Unchecked	Unchecked	Unchecked	Unchecked	Checked	Unchecked	Unchecked	yes	No	negative	Unchecked	Unchecked	Unchecked	Unchecked	Unchecked	Unchecked	Unchecked		no	no	no		no		no		yes	Checked	Unchecked	Unchecked	Unchecked	Unchecked
8676-334	20370	April 30, 2006	male	April 15, 2019	12.9582	April 13, 2019	April 16, 2019	4	Fijian of Indian decent		No		No		discharged		Unchecked	Unchecked	Unchecked	Unchecked	Unchecked	Checked	Unchecked	Unchecked	no	No		Unchecked	Unchecked	Unchecked	Unchecked	Unchecked	Unchecked	Unchecked		no	no	no		yes	Right foot abscess Incision and Drainage	no		yes	Checked	Unchecked	Unchecked	Unchecked	Unchecked
8676-333	20369	December 24, 2018	female	April 15, 2019	0.306639	April 14, 2019	April 18, 2019	5	iTaukei		No		No		discharged		Unchecked	Unchecked	Unchecked	Unchecked	Unchecked	Checked	Unchecked	Unchecked	yes	No	negative	Unchecked	Unchecked	Unchecked	Unchecked	Unchecked	Unchecked	Unchecked		no	no	no		no		no		yes	Checked	Checked	Unchecked	Unchecked	Unchecked
8676-363	20399	December 21, 1999	female	May 8, 2019	19.3785	April 15, 2019	April 16, 2019	2	iTaukei		No		No		discharged		Unchecked	Unchecked	Unchecked	Unchecked	Unchecked	Checked	Unchecked	Unchecked	no	No		Unchecked	Unchecked	Unchecked	Unchecked	Unchecked	Unchecked	Unchecked		no	no	no		no		no		yes	Checked	Checked	Unchecked	Unchecked	Unchecked
8676-335	20371	March 26, 2019	female	April 16, 2019	0.0574949	April 15, 2019	April 18, 2019	4	iTaukei		Yes	Labasa health center	No		discharged		Unchecked	Unchecked	Unchecked	Unchecked	Unchecked	Checked	Unchecked	Unchecked	no	No	negative	Unchecked	Unchecked	Unchecked	Unchecked	Unchecked	Unchecked	Unchecked		no	no	no		no		no		yes	Checked	Checked	Unchecked	Unchecked	Unchecked
8676-336	20372	March 16, 2017	female	April 17, 2019	2.08624	April 16, 2019	April 19, 2019	4	iTaukei		No		No		discharged		Unchecked	Unchecked	Unchecked	Unchecked	Unchecked	Checked	Unchecked	Unchecked	no	No	negative	Unchecked	Unchecked	Unchecked	Unchecked	Unchecked	Unchecked	Unchecked		no	no	no		no		no		yes	Checked	Checked	Unchecked	Unchecked	Unchecked
8676-338	20374	February 1, 1994	female	April 18, 2019	25.2074	April 16, 2019	April 18, 2019	3	Fijian of Indian decent		No		No		discharged		Unchecked	Unchecked	Unchecked	Unchecked	Unchecked	Checked	Unchecked	Unchecked	no	No	negative	Unchecked	Unchecked	Unchecked	Unchecked	Unchecked	Unchecked	Unchecked		no	no	no		yes	Right breast abscess Incision and Drainage	no		yes	Checked	Checked	Unchecked	Unchecked	Unchecked
8677-213	10245	August 13, 1985	male	April 16, 2019	33.6728	April 16, 2019	April 19, 2019	4	iTaukei		No		No		discharged		Unchecked	Unchecked	Unchecked	Unchecked	Unchecked	Checked	Unchecked	Unchecked	no	No		Unchecked	Unchecked	Unchecked	Unchecked	Unchecked	Unchecked	Unchecked		no	no	no		no		no		yes	Checked	Unchecked	Unchecked	Unchecked	Unchecked
8677-226	10258	April 16, 1964	male	April 30, 2019	55.0363	April 16, 2019	May 10, 2019	25	iTaukei		Yes	Savusavu Hospital	No		discharged		Unchecked	Unchecked	Unchecked	Unchecked	Unchecked	Checked	Unchecked	Unchecked	no	No	negative	Unchecked	Unchecked	Unchecked	Unchecked	Unchecked	Unchecked	Unchecked		no	no	yes	2	yes	Wound wash and debridement.	no		yes	Unchecked	Unchecked	Unchecked	Unchecked	Unchecked
8676-339	20375	August 2, 1964	female	April 18, 2019	54.7077	April 17, 2019	April 19, 2019	3	iTaukei		No		No		discharged		Unchecked	Unchecked	Unchecked	Unchecked	Unchecked	Checked	Unchecked	Unchecked	no	No	negative	Unchecked	Unchecked	Unchecked	Unchecked	Unchecked	Unchecked	Unchecked		no	no	no		yes	Abdominal and chest wall debridement Ã 1.	no		yes	Checked	Checked	Unchecked	Unchecked	Unchecked
8677-214	10246	July 4, 1969	male	April 17, 2019	49.7851	April 17, 2019	April 20, 2019	4	iTaukei		No		No		discharged		Unchecked	Unchecked	Unchecked	Unchecked	Unchecked	Checked	Unchecked	Unchecked	no	No		Unchecked	Unchecked	Unchecked	Unchecked	Unchecked	Unchecked	Unchecked		no	no	no		yes	Rt thumb removal, debridement and wash.	no		yes	Checked	Checked	Unchecked	Unchecked	Unchecked
8676-337	20373	December 7, 1948	female	April 18, 2019	70.36	April 17, 2019	April 24, 2019	8	Fijian of Indian decent		No		No		discharged		Unchecked	Unchecked	Unchecked	Unchecked	Unchecked	Checked	Unchecked	Unchecked	no	No	negative	Unchecked	Unchecked	Unchecked	Unchecked	Unchecked	Unchecked	Unchecked		no	no	no		no		no		yes	Checked	Unchecked	Checked	Unchecked	Unchecked
8677-246	10278	July 7, 1977	male	May 16, 2019	41.8563	April 18, 2019	April 20, 2019	3	iTaukei		No		No		discharged		Unchecked	Unchecked	Unchecked	Unchecked	Unchecked	Checked	Unchecked	Unchecked	no	No		Unchecked	Unchecked	Unchecked	Unchecked	Unchecked	Unchecked	Unchecked		no	yes	no		yes	Rt big toe debridement.	no		yes	Checked	Unchecked	Unchecked	Unchecked	Unchecked
8677-215	10247	October 14, 1956	male	April 23, 2019	62.5216	April 18, 2019	April 24, 2019	7	Fijian of Indian decent		No		No		discharged		Unchecked	Unchecked	Unchecked	Unchecked	Unchecked	Checked	Unchecked	Unchecked	no	No		Unchecked	Unchecked	Unchecked	Unchecked	Unchecked	Unchecked	Unchecked		no	no	no		no		no		yes	Checked	Unchecked	Checked	Unchecked	Unchecked
8676-353	20389	January 1, 1953	female	May 3, 2019	66.3327	April 18, 2019	April 21, 2019	4	Fijian of Indian decent		No		No		discharged		Unchecked	Unchecked	Unchecked	Unchecked	Unchecked	Checked	Unchecked	Unchecked	no	No		Unchecked	Unchecked	Unchecked	Unchecked	Unchecked	Unchecked	Unchecked		no	no	no		no		no		yes	Checked	Checked	Unchecked	Unchecked	Unchecked
8676-340	20376	June 4, 2013	female	April 23, 2019	5.88364	April 21, 2019	May 1, 2019	11	iTaukei		No		No		discharged		Unchecked	Unchecked	Unchecked	Unchecked	Unchecked	Checked	Unchecked	Unchecked	no	No		Unchecked	Unchecked	Unchecked	Unchecked	Unchecked	Unchecked	Unchecked		no	no	no		no		no		yes	Checked	Checked	Unchecked	Unchecked	Unchecked
8677-216	10248	March 21, 1999	female	April 24, 2019	20.0931	April 24, 2019	May 13, 2019	20	iTaukei		No		No		discharged		Unchecked	Unchecked	Unchecked	Unchecked	Unchecked	Checked	Unchecked	Unchecked	no	No		Unchecked	Unchecked	Unchecked	Unchecked	Unchecked	Unchecked	Unchecked		no	no	no		yes	Caesarian Section	no		yes	Checked	Checked	Unchecked	Unchecked	Unchecked
8677-218	10250	May 10, 1950	male	April 25, 2019	68.9582	April 24, 2019	April 30, 2019	7	iTaukei		Yes	Seaqaqa Health Centre	No		discharged		Unchecked	Unchecked	Unchecked	Unchecked	Unchecked	Checked	Unchecked	Unchecked	no	No	negative	Unchecked	Unchecked	Unchecked	Unchecked	Unchecked	Unchecked	Unchecked		no	no	no		no		no		yes	Checked	Unchecked	Checked	Unchecked	Unchecked
8677-220	10252	April 30, 1955	male	April 26, 2019	63.989	April 24, 2019	April 29, 2019	6	iTaukei		Yes	Dreketi Health Centre	No		discharged		Unchecked	Unchecked	Unchecked	Unchecked	Unchecked	Checked	Unchecked	Unchecked	no	No		Unchecked	Unchecked	Unchecked	Unchecked	Unchecked	Unchecked	Unchecked		no	no	no		no		no		yes	Checked	Unchecked	Unchecked	Unchecked	Unchecked
8677-217	10249	September 25, 1999	female	April 25, 2019	19.5811	April 25, 2019	April 25, 2019	1	Fijian of Indian decent		No		No		discharged		Unchecked	Unchecked	Unchecked	Unchecked	Unchecked	Checked	Unchecked	Unchecked	no	No		Unchecked	Unchecked	Unchecked	Unchecked	Unchecked	Unchecked	Unchecked		no	no	no		yes	Caesarian Section.	no		no	Unchecked	Unchecked	Unchecked	Unchecked	Unchecked
8677-221	10253	January 21, 2001	female	April 26, 2019	18.2587	April 25, 2019	April 29, 2019	5	Fijian of Indian decent		No		No		discharged		Unchecked	Unchecked	Unchecked	Unchecked	Unchecked	Checked	Unchecked	Unchecked	no	No		Unchecked	Unchecked	Unchecked	Unchecked	Unchecked	Unchecked	Unchecked		no	no	no		yes	Incision and drainage of perimodal sinus	no		yes	Checked	Unchecked	Unchecked	Unchecked	Unchecked
8677-219	10251	April 2, 1995	male	April 26, 2019	24.0657	April 25, 2019	May 2, 2019	8	iTaukei		Yes	Dreketi Health Centre	No		discharged		Unchecked	Unchecked	Unchecked	Unchecked	Unchecked	Checked	Unchecked	Unchecked	no	No	negative	Unchecked	Unchecked	Unchecked	Unchecked	Unchecked	Unchecked	Unchecked		no	no	no		yes	Left hand incision and drainage	no		yes	Checked	Checked	Checked	Unchecked	Unchecked
8677-222	10254	January 1, 2011	female	April 26, 2019	8.31485	April 25, 2019	April 29, 2019	5	iTaukei		Yes	Nabouwalu Hospital	No		discharged		Unchecked	Unchecked	Unchecked	Unchecked	Unchecked	Checked	Unchecked	Unchecked	no	No	negative	Unchecked	Unchecked	Unchecked	Unchecked	Unchecked	Unchecked	Unchecked		no	no	no		yes	Incision and drainage of right Inguinal abscess Ã1.	no		yes	Checked	Checked	Unchecked	Unchecked	Unchecked
8677-223	10255	February 18, 1948	male	April 29, 2019	71.1923	April 26, 2019	April 29, 2019	4	iTaukei		No		No		discharged		Unchecked	Unchecked	Unchecked	Unchecked	Unchecked	Checked	Unchecked	Unchecked	no	No		Unchecked	Unchecked	Unchecked	Unchecked	Unchecked	Unchecked	Unchecked		no	no	no		yes	Left anterior chest wall carbuncle debridement Ã 1.	no		yes	Checked	Checked	Unchecked	Unchecked	Unchecked
8677-233	10265	September 8, 1932	male	May 8, 2019	86.6612	April 26, 2019	May 24, 2019	29	iTaukei		Yes	Dreketi Health Centre	No		discharged		Unchecked	Unchecked	Unchecked	Unchecked	Unchecked	Checked	Unchecked	Unchecked	no	No	positive	Unchecked	Unchecked	Unchecked	Unchecked	Unchecked	Unchecked	Checked	E.coli	no	no	no		no		no		yes	Checked	Unchecked	Unchecked	Unchecked	Unchecked
8676-343	20379	May 3, 2014	male	April 29, 2019	4.98836	April 27, 2019	May 13, 2019	17	iTaukei		Yes	Nabouwalu	No		discharged		Unchecked	Checked	Unchecked	Unchecked	Unchecked	Checked	Checked	Unchecked	no	No	positive	Checked	Unchecked	Unchecked	Unchecked	Unchecked	Unchecked	Unchecked		no	no	no		yes	Left hip arthrotomy & left distal thigh incision and drainage	no		yes	Checked	Checked	Unchecked	Unchecked	Unchecked
8677-225	10257	April 8, 2005	male	April 29, 2019	14.0561	April 27, 2019	April 30, 2019	4	Fijian of Indian decent		No		No		discharged		Unchecked	Unchecked	Unchecked	Unchecked	Unchecked	Checked	Unchecked	Unchecked	no	No		Unchecked	Unchecked	Unchecked	Unchecked	Unchecked	Unchecked	Unchecked		no	no	no		yes	Incision and drainage of right hand abscess.	no		yes	Checked	Checked	Unchecked	Unchecked	Unchecked
8677-227	10259	August 29, 2000	male	April 30, 2019	18.6667	April 27, 2019	May 23, 2019	27	iTaukei		Yes	CWM Hospital	No		death		Unchecked	Unchecked	Unchecked	Unchecked	Unchecked	Checked	Unchecked	Unchecked	no	No	negative	Unchecked	Unchecked	Unchecked	Unchecked	Unchecked	Unchecked	Unchecked		no	no	no		yes	Wound wash and debridement x 4	no		yes	Unchecked	Unchecked	Checked	Unchecked	Unchecked
8677-235	10267	January 1, 1930	male	May 10, 2019	89.3525	April 27, 2019	April 29, 2019	3	Fijian of Indian decent		No		No		death		Unchecked	Unchecked	Unchecked	Unchecked	Unchecked	Checked	Unchecked	Unchecked	no	No	negative	Unchecked	Unchecked	Unchecked	Unchecked	Unchecked	Unchecked	Unchecked		no	no	no		no		no		yes	Checked	Unchecked	Checked	Unchecked	Unchecked
8677-224	10256	April 3, 1957	male	April 29, 2019	62.0698	April 27, 2019	April 29, 2019	3	iTaukei		Yes	Tukavesi Health Centre	No		discharged		Unchecked	Unchecked	Unchecked	Unchecked	Unchecked	Checked	Unchecked	Unchecked	no	No		Unchecked	Unchecked	Unchecked	Unchecked	Unchecked	Unchecked	Unchecked		no	no	no		yes	Abdominal wall Carbuncle debridement x 1	no		yes	Checked	Unchecked	Unchecked	Unchecked	Unchecked
8676-345	20381	January 1, 1987	female	April 30, 2019	32.3258	April 28, 2019	May 3, 2019	6	Fijian of Indian decent		No		No		discharged		Unchecked	Unchecked	Unchecked	Unchecked	Unchecked	Checked	Unchecked	Unchecked	no	No		Unchecked	Unchecked	Unchecked	Unchecked	Unchecked	Unchecked	Unchecked		no	no	no		no		no		yes	Checked	Unchecked	Unchecked	Checked	Unchecked
8676-342	20378	September 26, 2009	male	April 29, 2019	9.58795	April 28, 2019	May 2, 2019	5	iTaukei		No		No		discharged		Unchecked	Unchecked	Unchecked	Unchecked	Unchecked	Checked	Unchecked	Unchecked	no	No		Unchecked	Unchecked	Unchecked	Unchecked	Unchecked	Unchecked	Unchecked		no	no	no		no		no		yes	Checked	Checked	Unchecked	Unchecked	Unchecked
8676-344	20380	February 11, 1965	female	April 30, 2019	54.2122	April 29, 2019	May 7, 2019	9	iTaukei		Yes	Nambouwalu	Yes	Nambouwalu	transferred		Unchecked	Unchecked	Unchecked	Unchecked	Unchecked	Checked	Unchecked	Unchecked	no	No	negative	Unchecked	Unchecked	Unchecked	Unchecked	Unchecked	Unchecked	Unchecked		no	no	no		yes	Left thumb abscess Incision and Drainage	no		yes	Checked	Unchecked	Checked	Unchecked	Unchecked
8676-346	20382	January 1, 1976	female	April 30, 2019	43.3265	April 30, 2019	May 2, 2019	3	Fijian of Indian decent		No		No		discharged		Unchecked	Unchecked	Unchecked	Unchecked	Unchecked	Checked	Unchecked	Unchecked	no	No		Unchecked	Unchecked	Unchecked	Unchecked	Unchecked	Unchecked	Unchecked		no	no	no		no		no		yes	Unchecked	Unchecked	Unchecked	Unchecked	Unchecked
8676-364	20400	August 9, 1980	female	May 9, 2019	38.7461	May 1, 2019	May 2, 2019	2	Fijian of Indian decent		No		No		discharged		Unchecked	Unchecked	Unchecked	Unchecked	Unchecked	Checked	Unchecked	Unchecked	no	No		Unchecked	Unchecked	Unchecked	Unchecked	Unchecked	Unchecked	Unchecked		no	no	no		yes	Left breast abscess Incision and Drainage	no		yes	Checked	Unchecked	Unchecked	Unchecked	Unchecked
8676-347	20383	April 25, 1993	female	May 2, 2019	26.0178	May 1, 2019	May 3, 2019	3	iTaukei		No		No		discharged		Unchecked	Unchecked	Unchecked	Unchecked	Unchecked	Checked	Unchecked	Unchecked	no	No		Unchecked	Unchecked	Unchecked	Unchecked	Unchecked	Unchecked	Unchecked		no	no	no		no		no		no	Unchecked	Unchecked	Unchecked	Unchecked	Unchecked
8677-229	10261	October 3, 1968	male	May 2, 2019	50.5763	May 1, 2019	May 5, 2019	5	Fijian of Indian decent		No		No		discharged		Unchecked	Unchecked	Unchecked	Unchecked	Unchecked	Checked	Unchecked	Unchecked	no	No		Unchecked	Unchecked	Unchecked	Unchecked	Unchecked	Unchecked	Unchecked		no	no	no		no		no		yes	Unchecked	Unchecked	Checked	Unchecked	Unchecked
8676-352	20388	October 4, 1967	female	May 3, 2019	51.5784	May 1, 2019	May 4, 2019	4	Fijian of Indian decent		No		No		discharged		Unchecked	Unchecked	Unchecked	Unchecked	Unchecked	Checked	Unchecked	Unchecked	no	No	negative	Unchecked	Unchecked	Unchecked	Unchecked	Unchecked	Unchecked	Unchecked		no	no	no		yes	Right leg Incision and Drainage	no		yes	Checked	Checked	Unchecked	Unchecked	Unchecked
8676-349	20385	January 1, 1993	female	May 3, 2019	26.3327	May 2, 2019	May 4, 2019	3	iTaukei		No		No		discharged		Unchecked	Unchecked	Unchecked	Unchecked	Unchecked	Checked	Unchecked	Unchecked	no	No		Unchecked	Unchecked	Unchecked	Unchecked	Unchecked	Unchecked	Unchecked		no	no	no		yes	Right perineal abscess Debridement	no		yes	Checked	Checked	Unchecked	Unchecked	Unchecked
8676-348	20384	November 27, 1977	female	May 2, 2019	41.4264	May 2, 2019	May 5, 2019	4	iTaukei		No		No		discharged		Unchecked	Unchecked	Unchecked	Unchecked	Unchecked	Checked	Unchecked	Unchecked	no	No	negative	Unchecked	Unchecked	Unchecked	Unchecked	Unchecked	Unchecked	Unchecked		no	no	no		yes	Back carbuncle Debridement	no		yes	Checked	Checked	Unchecked	Unchecked	Unchecked
8676-354	20390	June 22, 1988	female	May 6, 2019	30.8693	May 2, 2019	May 6, 2019	5	iTaukei		No		No		discharged		Unchecked	Unchecked	Unchecked	Unchecked	Unchecked	Checked	Unchecked	Unchecked	no	No	negative	Unchecked	Unchecked	Unchecked	Unchecked	Unchecked	Unchecked	Unchecked		no	no	no		yes	Batholins abscess Incision and Drainage	no		yes	Checked	Unchecked	Unchecked	Unchecked	Unchecked
8677-244	10276	November 10, 1971	male	May 16, 2019	47.5127	May 2, 2019	May 6, 2019	5	iTaukei		No		No		discharged		Unchecked	Unchecked	Unchecked	Unchecked	Unchecked	Checked	Unchecked	Unchecked	yes	No		Unchecked	Unchecked	Unchecked	Unchecked	Unchecked	Unchecked	Unchecked		no	yes	no		no		no		yes	Checked	Checked	Unchecked	Unchecked	Unchecked
8676-351	20387	July 2, 1958	female	May 3, 2019	60.835	May 2, 2019	May 5, 2019	4	iTaukei		No		No		discharged		Unchecked	Unchecked	Unchecked	Unchecked	Unchecked	Checked	Unchecked	Unchecked	no	No	negative	Unchecked	Unchecked	Unchecked	Unchecked	Unchecked	Unchecked	Unchecked		no	no	no		yes	Debridement of left thigh	no		yes	Checked	Checked	Checked	Unchecked	Unchecked
8676-350	20386	January 1, 1948	female	May 3, 2019	71.3347	May 2, 2019	May 9, 2019	8	Fijian of Indian decent		Yes	Nambouwalu	No		death		Unchecked	Unchecked	Unchecked	Unchecked	Unchecked	Checked	Unchecked	Unchecked	no	No	negative	Unchecked	Unchecked	Unchecked	Unchecked	Unchecked	Unchecked	Unchecked		no	no	no		yes	Debridement of left arm necrotising fasciatis	no		yes	Checked	Unchecked	Checked	Checked	Unchecked
8676-357	20393	September 26, 2009	male	May 6, 2019	9.60712	May 3, 2019	May 13, 2019	11	iTaukei		Yes	Nambouwalu	No		discharged		Unchecked	Unchecked	Unchecked	Unchecked	Unchecked	Checked	Unchecked	Unchecked	no	No	negative	Unchecked	Unchecked	Unchecked	Unchecked	Unchecked	Unchecked	Unchecked		no	no	yes	1	yes	Submandibular abscess Incision and Drainage & tooth extraction	yes	1	yes	Checked	Checked	Unchecked	Unchecked	Unchecked
8676-356	20392	January 1, 1962	female	May 6, 2019	57.3415	May 3, 2019	May 7, 2019	5	Fijian of Indian decent		No		No		discharged		Unchecked	Unchecked	Unchecked	Unchecked	Unchecked	Checked	Unchecked	Unchecked	no	No	negative	Unchecked	Unchecked	Unchecked	Unchecked	Unchecked	Unchecked	Unchecked		no	no	no		yes	Right Buttock abscess Incision and Drainage	no		yes	Checked	Unchecked	Unchecked	Unchecked	Unchecked
8677-231	10263	May 10, 1950	male	May 7, 2019	68.9911	May 3, 2019	June 1, 2019	30	iTaukei		Yes	Seaqaqa Health Centre	No		death		Unchecked	Unchecked	Unchecked	Unchecked	Unchecked	Checked	Unchecked	Unchecked	no	No	negative	Unchecked	Unchecked	Unchecked	Unchecked	Unchecked	Unchecked	Unchecked		no	no	no		yes	Sacral bed sores debridement x 1.	no		yes	Checked	Unchecked	Unchecked	Unchecked	Unchecked
8676-355	20391	September 1, 1944	female	May 6, 2019	74.6749	May 4, 2019	May 6, 2019	3	Fijian of Indian decent		No		No		discharged		Unchecked	Unchecked	Unchecked	Unchecked	Unchecked	Checked	Unchecked	Unchecked	no	No		Unchecked	Unchecked	Unchecked	Unchecked	Unchecked	Unchecked	Unchecked		no	no	no		yes	Right buttock carbuncle Debridement	no		yes	Checked	Unchecked	Unchecked	Unchecked	Unchecked
8677-230	10262	August 14, 2015	male	May 6, 2019	3.72621	May 4, 2019	May 6, 2019	3	iTaukei		Yes	Dreketi Health Centre	No		discharged		Unchecked	Unchecked	Unchecked	Unchecked	Unchecked	Checked	Unchecked	Unchecked	no	No		Unchecked	Unchecked	Unchecked	Unchecked	Unchecked	Unchecked	Unchecked		no	no	no		yes	Dental extraction.	no		yes	Unchecked	Unchecked	Unchecked	Unchecked	Unchecked
8677-243	10275	February 2, 1962	male	May 16, 2019	57.2813	May 4, 2019	May 18, 2019	15	iTaukei		Yes	Taveuni Hospital	No		death		Unchecked	Unchecked	Unchecked	Unchecked	Unchecked	Checked	Unchecked	Unchecked	no	No	negative	Unchecked	Unchecked	Unchecked	Unchecked	Unchecked	Unchecked	Unchecked		no	no	yes	6	yes	Tracheostomy/Sacral debridement x 1	yes	5	yes	Unchecked	Unchecked	Unchecked	Checked	Unchecked
8676-360	20396	March 24, 2011	female	May 8, 2019	8.1232	May 6, 2019	May 24, 2019	19	iTaukei		Yes	Seaqaqa health center	No		discharged		Unchecked	Checked	Unchecked	Unchecked	Unchecked	Checked	Unchecked	Unchecked	no	No	positive	Checked	Unchecked	Unchecked	Unchecked	Unchecked	Unchecked	Unchecked		no	no	no		yes	I & D , Debridement and wound wash of right leg	no		yes	Checked	Checked	Checked	Unchecked	Unchecked
8676-358	20394	March 25, 1987	female	May 7, 2019	32.1177	May 6, 2019	May 9, 2019	4	Fijian of Indian decent		Yes	Seaqaqa health center	No		discharged		Unchecked	Unchecked	Unchecked	Unchecked	Unchecked	Checked	Unchecked	Unchecked	no	No	negative	Unchecked	Unchecked	Unchecked	Unchecked	Unchecked	Unchecked	Unchecked		no	no	no		no		no		yes	Checked	Checked	Unchecked	Unchecked	Unchecked
8676-366	20402	March 30, 2019	male	May 9, 2019	0.109514	May 7, 2019	May 11, 2019	5	iTaukei		Yes	Nakorovatu health center	No		discharged		Unchecked	Unchecked	Unchecked	Unchecked	Unchecked	Checked	Unchecked	Unchecked	yes	No	negative	Unchecked	Unchecked	Unchecked	Unchecked	Unchecked	Unchecked	Unchecked		no	no	no		no		no		yes	Checked	Checked	Unchecked	Unchecked	Unchecked
8676-367	20403	November 23, 1977	female	May 9, 2019	41.4565	May 8, 2019	May 17, 2019	10	iTaukei		No		No		discharged		Unchecked	Unchecked	Unchecked	Unchecked	Unchecked	Checked	Unchecked	Unchecked	no	No	negative	Unchecked	Unchecked	Unchecked	Unchecked	Unchecked	Unchecked	Unchecked		no	no	no		yes	Right ring finger wound wash & Debridement	no		yes	Checked	Checked	Unchecked	Unchecked	Unchecked
8677-234	10266	October 8, 1962	male	May 8, 2019	56.5804	May 8, 2019	May 8, 2019	1	Fijian of Indian decent		Yes	Nabouwalu Hospital	No		discharged		Unchecked	Unchecked	Unchecked	Unchecked	Unchecked	Checked	Unchecked	Unchecked	no	No		Unchecked	Unchecked	Unchecked	Unchecked	Unchecked	Unchecked	Unchecked		no	no	no		no		no		yes	Checked	Checked	Unchecked	Unchecked	Unchecked
8677-232	10264	September 26, 1957	male	May 8, 2019	61.6126	May 8, 2019	May 9, 2019	2	Fijian of Indian decent		No		No		discharged		Unchecked	Checked	Unchecked	Unchecked	Unchecked	Checked	Unchecked	Unchecked	no	No	positive	Checked	Unchecked	Unchecked	Unchecked	Unchecked	Unchecked	Unchecked		no	no	no		yes	I&D and debridement of Back Carbuncle	no		yes	Checked	Checked	Unchecked	Unchecked	Unchecked
8676-373	20409	April 16, 2012	male	May 15, 2019	7.07734	May 8, 2019	May 12, 2019	5	iTaukei		Yes	Nambouwalu	No		discharged		Unchecked	Unchecked	Unchecked	Unchecked	Unchecked	Checked	Unchecked	Unchecked	no	No	negative	Unchecked	Unchecked	Unchecked	Unchecked	Unchecked	Unchecked	Unchecked		no	no	no		no		no		yes	Checked	Checked	Unchecked	Unchecked	Unchecked
8676-368	20404	May 29, 1986	female	May 9, 2019	32.9446	May 9, 2019	May 13, 2019	5	iTaukei		Yes	Taveuni	No		discharged		Unchecked	Unchecked	Unchecked	Unchecked	Unchecked	Checked	Unchecked	Unchecked	no	No	negative	Unchecked	Unchecked	Unchecked	Unchecked	Unchecked	Unchecked	Unchecked		no	no	no		no		no		yes	Checked	Checked	Unchecked	Unchecked	Unchecked
8676-370	20406	April 4, 2012	male	May 10, 2019	7.09651	May 9, 2019	May 11, 2019	3	Fijian of Indian decent		No		No		discharged		Unchecked	Unchecked	Unchecked	Unchecked	Unchecked	Checked	Unchecked	Unchecked	no	No		Unchecked	Unchecked	Unchecked	Unchecked	Unchecked	Unchecked	Unchecked		no	no	no		yes	Incision and Drainage of left thigh	no		yes	Checked	Unchecked	Unchecked	Unchecked	Unchecked
8677-237	10269	July 7, 1962	male	May 10, 2019	56.8405	May 9, 2019	May 12, 2019	4	iTaukei		Yes	Wainunu Health Centre	No		discharged		Unchecked	Unchecked	Unchecked	Unchecked	Unchecked	Checked	Unchecked	Unchecked	no	No		Unchecked	Unchecked	Unchecked	Unchecked	Unchecked	Unchecked	Unchecked		no	no	no		yes	Scalp wound exploration ,debridement and wound wash.	no		yes	Checked	Checked	Unchecked	Unchecked	Unchecked
8677-236	10268	October 25, 1965	male	May 10, 2019	53.5387	May 9, 2019	May 10, 2019	2	Fijian of Indian decent		No		No		discharged		Unchecked	Unchecked	Unchecked	Unchecked	Unchecked	Checked	Unchecked	Unchecked	no	No		Unchecked	Unchecked	Unchecked	Unchecked	Unchecked	Unchecked	Unchecked		no	no	no		yes	Perineal abscess Incision and drainage.	no		yes	Checked	Checked	Unchecked	Unchecked	Unchecked
8676-369	20405	May 23, 1954	female	May 10, 2019	64.9637	May 9, 2019	May 11, 2019	3	iTaukei		Yes	Saqani health center	No		discharged		Unchecked	Unchecked	Unchecked	Unchecked	Unchecked	Checked	Unchecked	Unchecked	no	No		Unchecked	Unchecked	Unchecked	Unchecked	Unchecked	Unchecked	Unchecked		no	no	no		yes	Incision and Drainage of right gluteal muscle	no		yes	Checked	Unchecked	Unchecked	Unchecked	Unchecked
8677-239	10271	January 28, 1969	male	May 13, 2019	50.2861	May 11, 2019	May 21, 2019	11	iTaukei		Yes	Taveuni Hospital	No		discharged		Unchecked	Unchecked	Unchecked	Unchecked	Unchecked	Checked	Unchecked	Unchecked	no	No	negative	Unchecked	Unchecked	Unchecked	Unchecked	Unchecked	Unchecked	Unchecked		no	no	no		yes	Incision and drainage of right buttock carbuncle, debridement and wound wash Ã 1.	no		yes	Checked	Unchecked	Unchecked	Unchecked	Unchecked
8676-371	20407	December 15, 2017	female	May 13, 2019	1.40725	May 12, 2019	May 14, 2019	3	iTaukei		No		No		discharged		Unchecked	Unchecked	Unchecked	Unchecked	Unchecked	Checked	Unchecked	Unchecked	no	No		Unchecked	Unchecked	Unchecked	Unchecked	Unchecked	Unchecked	Unchecked		no	no	no		yes	Chest wall incision & drainage	no		yes	Checked	Checked	Unchecked	Unchecked	Unchecked
8677-242	10274	August 17, 1950	male	May 14, 2019	68.7392	May 12, 2019	May 19, 2019	8	Fijian of Indian decent		No		No		discharged		Unchecked	Unchecked	Unchecked	Unchecked	Unchecked	Checked	Unchecked	Unchecked	no	No		Unchecked	Unchecked	Unchecked	Unchecked	Unchecked	Unchecked	Unchecked		no	no	no		yes	Debridement of carbuncle and wound wash x 3	no		yes	Checked	Unchecked	Unchecked	Unchecked	Unchecked
8677-238	10270	December 24, 1955	male	May 13, 2019	63.384	May 12, 2019	May 13, 2019	2	Fijian of Indian decent		No		No		discharged		Unchecked	Unchecked	Unchecked	Unchecked	Unchecked	Checked	Unchecked	Unchecked	no	No		Unchecked	Unchecked	Unchecked	Unchecked	Unchecked	Unchecked	Unchecked		no	no	no		yes	Rt thumb nail removal, incision and drainage & wound wash.	no		yes	Checked	Checked	Unchecked	Unchecked	Unchecked
8677-240	10272	November 23, 1989	male	May 13, 2019	29.4675	May 13, 2019	May 15, 2019	3	iTaukei		No		No		discharged		Unchecked	Unchecked	Unchecked	Unchecked	Unchecked	Checked	Unchecked	Unchecked	no	No	negative	Unchecked	Unchecked	Unchecked	Unchecked	Unchecked	Unchecked	Unchecked		no	no	no		yes	Debridement and wound wash of Left index finger.	no		yes	Checked	Checked	Unchecked	Unchecked	Unchecked
8677-241	10273	November 5, 1984	male	May 14, 2019	34.5188	May 13, 2019	May 24, 2019	12	iTaukei		No		No		discharged		Unchecked	Unchecked	Unchecked	Unchecked	Unchecked	Checked	Unchecked	Unchecked	yes	No	negative	Unchecked	Unchecked	Unchecked	Unchecked	Unchecked	Unchecked	Unchecked		no	no	no		yes	Debridement of back carbuncle and wound wash x 3.	no		yes	Checked	Checked	Checked	Unchecked	Unchecked
8677-245	10277	January 18, 1981	male	May 16, 2019	38.3217	May 14, 2019	May 17, 2019	4	iTaukei		No		No		discharged		Unchecked	Unchecked	Unchecked	Unchecked	Unchecked	Checked	Unchecked	Unchecked	no	No		Unchecked	Unchecked	Unchecked	Unchecked	Unchecked	Unchecked	Unchecked		no	no	no		yes	Incision and drainage of Left sided abscess	no		yes	Checked	Checked	Unchecked	Unchecked	Unchecked
8677-251	10283	June 8, 1984	male	May 22, 2019	34.9514	May 14, 2019	May 17, 2019	4	Fijian of Indian decent		No		No		discharged		Unchecked	Unchecked	Unchecked	Unchecked	Unchecked	Checked	Unchecked	Unchecked	no	No		Unchecked	Unchecked	Unchecked	Unchecked	Unchecked	Unchecked	Unchecked		no	no	no		yes	Incision and drainage of left middle finger	no		yes	Checked	Checked	Unchecked	Unchecked	Unchecked
8676-375	20411	January 1, 1960	female	May 16, 2019	59.3703	May 14, 2019	July 8, 2019	56	Fijian of Indian decent		No		No		discharged		Unchecked	Unchecked	Unchecked	Unchecked	Unchecked	Checked	Unchecked	Unchecked	no	No	negative	Unchecked	Unchecked	Unchecked	Unchecked	Unchecked	Unchecked	Unchecked		no	no	no		yes	Left leg wound wash & Debridement	no		yes	Checked	Checked	Unchecked	Unchecked	Unchecked
8676-377	20413	August 9, 1960	male	May 17, 2019	58.768	May 15, 2019	May 17, 2019	3	iTaukei		No		No		discharged		Unchecked	Checked	Unchecked	Unchecked	Unchecked	Checked	Unchecked	Unchecked	no	No	positive	Checked	Unchecked	Unchecked	Unchecked	Unchecked	Unchecked	Unchecked		no	no	no		yes	Left buttock carbuncle Debridement	no		yes	Checked	Checked	Unchecked	Unchecked	Unchecked
8676-374	20410	April 20, 2014	female	May 16, 2019	5.0705	May 15, 2019	May 18, 2019	4	iTaukei		No		No		discharged		Unchecked	Unchecked	Unchecked	Unchecked	Unchecked	Checked	Unchecked	Unchecked	no	No		Unchecked	Unchecked	Unchecked	Unchecked	Unchecked	Unchecked	Unchecked		no	no	no		no		no		yes	Checked	Checked	Unchecked	Unchecked	Unchecked
8677-248	10280	October 11, 1975	male	May 20, 2019	43.6058	May 16, 2019	May 22, 2019	7	iTaukei		No		No		discharged		Unchecked	Unchecked	Unchecked	Unchecked	Unchecked	Checked	Unchecked	Unchecked	no	No	negative	Unchecked	Unchecked	Unchecked	Unchecked	Unchecked	Unchecked	Unchecked		no	no	no		yes	Abdominal wound wash and debridement.	no		yes	Checked	Unchecked	Unchecked	Unchecked	Unchecked
8677-247	10279	April 8, 2005	male	May 20, 2019	14.1136	May 17, 2019	May 20, 2019	4	Fijian of Indian decent		No		No		discharged		Unchecked	Unchecked	Unchecked	Unchecked	Unchecked	Checked	Unchecked	Unchecked	no	No		Unchecked	Unchecked	Unchecked	Unchecked	Unchecked	Unchecked	Unchecked		no	no	no		yes	Incision and drainage of right hand abscess,	no		yes	Checked	Checked	Unchecked	Unchecked	Unchecked
8676-379	20415	May 22, 2015	male	May 20, 2019	3.99452	May 17, 2019	May 21, 2019	5	iTaukei		Yes	Tukavesi health center	No		discharged		Unchecked	Unchecked	Unchecked	Unchecked	Unchecked	Checked	Unchecked	Unchecked	no	No	negative	Unchecked	Unchecked	Unchecked	Unchecked	Unchecked	Unchecked	Unchecked		no	no	no		yes	Incision and Drainage of left elbow & chest wall	no		yes	Checked	Checked	Unchecked	Unchecked	Unchecked
8677-249	10281	March 30, 2001	male	May 20, 2019	18.1383	May 18, 2019	May 22, 2019	5	iTaukei		No		No		discharged		Unchecked	Unchecked	Unchecked	Unchecked	Unchecked	Checked	Unchecked	Unchecked	no	No		Unchecked	Unchecked	Unchecked	Unchecked	Unchecked	Unchecked	Unchecked		no	no	no		yes	Rt hand wound wash and debridement x 1.	no		yes	Checked	Unchecked	Unchecked	Unchecked	Unchecked
8676-381	20417	January 1, 2013	male	May 22, 2019	6.38467	May 19, 2019	May 30, 2019	12	iTaukei		No		No		discharged		Unchecked	Unchecked	Unchecked	Unchecked	Unchecked	Checked	Unchecked	Unchecked	yes	No	negative	Unchecked	Unchecked	Unchecked	Unchecked	Unchecked	Unchecked	Unchecked		no	no	yes	1	no		no		yes	Checked	Checked	Unchecked	Unchecked	Unchecked
8676-380	20416	January 1, 1969	female	May 21, 2019	50.3819	May 20, 2019	May 24, 2019	5	Fijian of Indian decent		No		No		discharged		Unchecked	Unchecked	Unchecked	Unchecked	Unchecked	Checked	Unchecked	Unchecked	no	No		Unchecked	Unchecked	Unchecked	Unchecked	Unchecked	Unchecked	Unchecked		no	no	no		yes	Left upper thigh incision and drainage and Debridement	no		yes	Checked	Checked	Unchecked	Unchecked	Unchecked
8677-250	10282	November 11, 1951	male	May 21, 2019	67.5236	May 21, 2019	June 12, 2019	23	Other	Part European	Yes	Savusavu Hospital	Yes	Savusavu Hospital	transferred		Checked	Unchecked	Unchecked	Unchecked	Unchecked	Checked	Unchecked	Unchecked	no	No	positive	Unchecked	Unchecked	Unchecked	Checked	Unchecked	Unchecked	Unchecked		no	no	no		yes	Left Leg Necrotising Fasciatis incision and drainage &debridementÃ1, Debridement &wound wash x 4.	no		yes	Checked	Checked	Checked	Unchecked	Unchecked
8677-253	10285	September 17, 1973	male	May 23, 2019	45.6783	May 21, 2019	May 24, 2019	4	iTaukei		Yes	Savusavu Hospital	Yes	Savusavu Hospital	transferred		Unchecked	Unchecked	Unchecked	Unchecked	Unchecked	Checked	Unchecked	Unchecked	no	No	negative	Unchecked	Unchecked	Unchecked	Unchecked	Unchecked	Unchecked	Unchecked		no	no	no		yes	Debridement of posterior neck carbuncle.	no		yes	Checked	Checked	Unchecked	Unchecked	Unchecked
8676-385	20421	April 16, 2017	male	May 24, 2019	2.10267	May 22, 2019	May 31, 2019	10	iTaukei		No		No		discharged		Unchecked	Unchecked	Unchecked	Unchecked	Unchecked	Checked	Unchecked	Unchecked	no	No	negative	Unchecked	Unchecked	Unchecked	Unchecked	Unchecked	Unchecked	Unchecked		no	no	no		yes	Burns wound Debridement	no		yes	Checked	Unchecked	Unchecked	Unchecked	Unchecked
8676-382	20418	January 7, 2018	female	May 23, 2019	1.37166	May 22, 2019	May 24, 2019	3	iTaukei		No		No		discharged		Unchecked	Unchecked	Unchecked	Unchecked	Unchecked	Checked	Unchecked	Unchecked	yes	No	negative	Unchecked	Unchecked	Unchecked	Unchecked	Unchecked	Unchecked	Unchecked		no	no	no		no		no		yes	Checked	Checked	Unchecked	Unchecked	Unchecked
8677-252	10284	August 6, 2002	male	May 23, 2019	16.794	May 22, 2019	May 24, 2019	3	iTaukei		No		No		discharged		Unchecked	Unchecked	Unchecked	Unchecked	Unchecked	Checked	Unchecked	Unchecked	no	No		Unchecked	Unchecked	Unchecked	Unchecked	Unchecked	Unchecked	Unchecked		no	no	no		yes	Incision and drainage of Gluteal abcess	no		yes	Checked	Unchecked	Unchecked	Unchecked	Unchecked
8676-383	20419	January 1, 1969	female	May 24, 2019	50.3901	May 23, 2019	June 17, 2019	26	Fijian of Indian decent		No		No		discharged		Unchecked	Unchecked	Unchecked	Unchecked	Unchecked	Checked	Unchecked	Unchecked	no	No		Unchecked	Unchecked	Unchecked	Unchecked	Unchecked	Unchecked	Unchecked		no	no	no		yes	Abdominal wound I&D	no		yes	Checked	Checked	Unchecked	Unchecked	Unchecked
8677-255	10287	July 2, 1951	male	May 24, 2019	67.8932	May 23, 2019	May 25, 2019	3	Fijian of Indian decent		No		No		discharged		Unchecked	Unchecked	Unchecked	Unchecked	Unchecked	Checked	Unchecked	Unchecked	no	No	negative	Unchecked	Unchecked	Unchecked	Unchecked	Unchecked	Unchecked	Unchecked		no	no	no		yes	Left Gluteal abscess Incision and drainage and debridement.	no		yes	Checked	Checked	Unchecked	Unchecked	Unchecked
8677-254	10286	August 20, 1957	male	May 24, 2019	61.7577	May 23, 2019	May 25, 2019	3	Fijian of Indian decent		No		No		discharged		Unchecked	Unchecked	Unchecked	Unchecked	Unchecked	Checked	Unchecked	Unchecked	no	No		Unchecked	Unchecked	Unchecked	Unchecked	Unchecked	Unchecked	Unchecked		no	no	no		yes	Left Gluteal abscess debridement.	no		yes	Checked	Unchecked	Unchecked	Unchecked	Unchecked
8676-388	20424	January 1, 2009	male	May 27, 2019	10.3984	May 24, 2019	June 7, 2019	15	iTaukei		Yes	Nambouwalu	No		discharged		Unchecked	Checked	Unchecked	Unchecked	Unchecked	Checked	Checked	Unchecked	no	No	positive	Checked	Unchecked	Unchecked	Unchecked	Unchecked	Unchecked	Unchecked		no	no	no		yes	Right leg arthrotomy and washout	no		yes	Checked	Unchecked	Unchecked	Unchecked	Unchecked
8676-416	20452	December 16, 1958	female	June 13, 2019	60.4901	May 24, 2019	May 26, 2019	3	Fijian of Indian decent		No		No		discharged		Unchecked	Unchecked	Unchecked	Unchecked	Unchecked	Checked	Unchecked	Unchecked	no	No		Unchecked	Unchecked	Unchecked	Unchecked	Unchecked	Unchecked	Unchecked		no	no	no		yes	Back carbuncle Debridement	no		yes	Checked	Checked	Unchecked	Unchecked	Unchecked
8676-389	20425	February 2, 2018	female	May 27, 2019	1.31143	May 24, 2019	May 29, 2019	6	iTaukei		No		No		discharged		Unchecked	Unchecked	Unchecked	Unchecked	Unchecked	Checked	Unchecked	Unchecked	no	No	negative	Unchecked	Unchecked	Unchecked	Unchecked	Unchecked	Unchecked	Unchecked		no	no	no		yes	Right elbow cut down and I& D	no		yes	Checked	Checked	Checked	Unchecked	Unchecked
8676-386	20422	January 1, 2019	male	May 27, 2019	0.399726	May 24, 2019	May 28, 2019	5	iTaukei		Yes	Dreketi health center	No		discharged		Unchecked	Unchecked	Unchecked	Unchecked	Unchecked	Checked	Unchecked	Unchecked	yes	No	negative	Unchecked	Unchecked	Unchecked	Unchecked	Unchecked	Unchecked	Unchecked		no	no	no		no		no		yes	Checked	Checked	Unchecked	Unchecked	Unchecked
8677-259	10291	January 5, 1963	male	May 30, 2019	56.397	May 25, 2019	June 2, 2019	9	Fijian of Indian decent		No		No		discharged		Unchecked	Unchecked	Unchecked	Unchecked	Unchecked	Checked	Checked	Unchecked	no	No	negative	Unchecked	Unchecked	Unchecked	Unchecked	Unchecked	Unchecked	Unchecked		no	no	no		no		no		yes	Checked	Unchecked	Checked	Unchecked	Unchecked
8676-387	20423	February 18, 2019	male	May 27, 2019	0.268309	May 25, 2019	June 4, 2019	11	iTaukei		Yes	Tukavesi health center	No		discharged		Unchecked	Unchecked	Unchecked	Unchecked	Unchecked	Checked	Unchecked	Unchecked	yes	No	negative	Unchecked	Unchecked	Unchecked	Unchecked	Unchecked	Unchecked	Unchecked		no	no	no		no		no		yes	Checked	Checked	Unchecked	Unchecked	Unchecked
8676-398	20434	June 6, 1992	female	May 31, 2019	26.9815	May 25, 2019	June 7, 2019	14	iTaukei		No		No		discharged		Unchecked	Unchecked	Unchecked	Unchecked	Unchecked	Checked	Unchecked	Unchecked	no	No	negative	Unchecked	Unchecked	Unchecked	Unchecked	Unchecked	Unchecked	Unchecked		no	no	no		no		no		yes	Checked	Checked	Checked	Unchecked	Unchecked
8677-257	10289	February 3, 1963	male	May 28, 2019	56.3121	May 26, 2019	June 4, 2019	10	iTaukei		Yes	Nabouwalu Hospital	No		discharged		Unchecked	Unchecked	Unchecked	Unchecked	Unchecked	Checked	Checked	Unchecked	no	No	positive	Unchecked	Unchecked	Unchecked	Unchecked	Unchecked	Unchecked	Checked	Coagulate negative Staphlococcus	no	no	no		yes	Left ankle Anthorotomy &Left ankle wound wash.	no		yes	Checked	Checked	Unchecked	Unchecked	Unchecked
8677-256	10288	April 13, 1958	male	May 28, 2019	61.1225	May 26, 2019	June 2, 2019	8	iTaukei		Yes	Savusavu Hospital	No		discharged		Unchecked	Unchecked	Unchecked	Unchecked	Unchecked	Checked	Unchecked	Unchecked	no	No	negative	Unchecked	Unchecked	Unchecked	Unchecked	Unchecked	Unchecked	Unchecked		no	no	no		yes	Debridement of back carbuncle.	no		yes	Checked	Checked	Unchecked	Unchecked	Unchecked
8676-390	20426	November 20, 1950	female	May 27, 2019	68.5147	May 27, 2019	June 20, 2019	25	iTaukei		No		No		death		Checked	Unchecked	Unchecked	Unchecked	Unchecked	Checked	Unchecked	Unchecked	no	No	positive	Unchecked	Unchecked	Unchecked	Checked	Unchecked	Unchecked	Unchecked		no	no	no		yes	Right thigh and sacral bed sore Debridement	no		yes	Checked	Unchecked	Checked	Unchecked	Unchecked
8676-395	20431	August 8, 2016	male	May 29, 2019	2.80356	May 27, 2019	June 1, 2019	6	iTaukei		Yes	Dreketi health center	No		discharged		Unchecked	Unchecked	Unchecked	Unchecked	Unchecked	Checked	Unchecked	Unchecked	no	No	negative	Unchecked	Unchecked	Unchecked	Unchecked	Unchecked	Unchecked	Unchecked		no	no	no		yes	Right knee wound wash & Debridement	no		yes	Checked	Unchecked	Unchecked	Unchecked	Unchecked
8676-392	20428	September 11, 1963	female	May 29, 2019	55.7125	May 28, 2019	May 31, 2019	4	iTaukei		No		No		discharged		Unchecked	Unchecked	Unchecked	Unchecked	Unchecked	Checked	Unchecked	Unchecked	no	No		Unchecked	Unchecked	Unchecked	Unchecked	Unchecked	Unchecked	Unchecked		no	no	no		no		no		yes	Checked	Unchecked	Checked	Unchecked	Unchecked
8676-393	20429	March 23, 1970	female	May 29, 2019	49.1827	May 28, 2019	May 30, 2019	3	Other	Rabian	No		No		discharged		Unchecked	Unchecked	Unchecked	Unchecked	Unchecked	Checked	Unchecked	Unchecked	no	No		Unchecked	Unchecked	Unchecked	Unchecked	Unchecked	Unchecked	Unchecked		no	no	no		no		no		yes	Checked	Unchecked	Unchecked	Unchecked	Unchecked
8676-394	20430	December 5, 1999	female	May 29, 2019	19.4798	May 28, 2019	May 31, 2019	4	iTaukei		No		No		discharged		Unchecked	Unchecked	Unchecked	Unchecked	Unchecked	Checked	Unchecked	Unchecked	no	No	negative	Unchecked	Unchecked	Unchecked	Unchecked	Unchecked	Unchecked	Unchecked		no	no	no		no		no		yes	Checked	Checked	Unchecked	Unchecked	Unchecked
8676-391	20427	January 26, 2019	female	May 29, 2019	0.336756	May 28, 2019	June 5, 2019	9	iTaukei		No		No		discharged		Unchecked	Unchecked	Unchecked	Unchecked	Unchecked	Checked	Unchecked	Unchecked	yes	No	negative	Unchecked	Unchecked	Unchecked	Unchecked	Unchecked	Unchecked	Unchecked		no	no	no		no		no		yes	Checked	Checked	Unchecked	Checked	Unchecked
8677-258	10290	February 19, 1972	male	May 30, 2019	47.2745	May 29, 2019	June 13, 2019	16	iTaukei		No		No		discharged		Unchecked	Checked	Unchecked	Unchecked	Unchecked	Checked	Unchecked	Unchecked	yes	No	positive	Checked	Unchecked	Unchecked	Unchecked	Unchecked	Unchecked	Unchecked		no	no	no		no		no		yes	Checked	Unchecked	Checked	Unchecked	Unchecked
8676-396	20432	January 6, 1959	female	May 29, 2019	60.3915	May 29, 2019	May 31, 2019	3	Fijian of Indian decent		No		No		discharged		Unchecked	Unchecked	Unchecked	Unchecked	Unchecked	Checked	Unchecked	Unchecked	no	No		Unchecked	Unchecked	Unchecked	Unchecked	Unchecked	Unchecked	Unchecked		no	no	no		yes	Right breast excision and biopsy	no		yes	Checked	Checked	Unchecked	Unchecked	Unchecked
8676-397	20433	March 14, 2019	male	May 31, 2019	0.213552	May 30, 2019	June 2, 2019	4	iTaukei		No		No		discharged		Unchecked	Unchecked	Unchecked	Unchecked	Unchecked	Checked	Unchecked	Unchecked	no	No	negative	Unchecked	Unchecked	Unchecked	Unchecked	Unchecked	Unchecked	Unchecked		no	no	no		no		no		yes	Checked	Checked	Unchecked	Unchecked	Unchecked
8676-399	20435	January 11, 1938	female	May 31, 2019	81.3826	May 30, 2019	June 3, 2019	5	iTaukei		No		No		discharged		Unchecked	Unchecked	Unchecked	Unchecked	Unchecked	Checked	Unchecked	Unchecked	no	No	negative	Unchecked	Unchecked	Unchecked	Unchecked	Unchecked	Unchecked	Unchecked		no	no	no		no		no		yes	Unchecked	Unchecked	Unchecked	Unchecked	Unchecked
8677-260	10292	January 1, 1953	male	May 31, 2019	66.4093	May 30, 2019	June 2, 2019	4	Fijian of Indian decent		Yes	Nabouwalu Hospital	No		discharged		Unchecked	Unchecked	Unchecked	Unchecked	Unchecked	Checked	Unchecked	Unchecked	no	No		Unchecked	Unchecked	Unchecked	Unchecked	Unchecked	Unchecked	Unchecked		no	no	no		yes	Incision and drainage of Left foot	no		yes	Checked	Checked	Unchecked	Unchecked	Unchecked
8677-261	10293	November 13, 1971	male	June 3, 2019	47.5537	May 30, 2019	June 3, 2019	5	Fijian of Indian decent		No		No		discharged		Unchecked	Unchecked	Unchecked	Unchecked	Unchecked	Checked	Unchecked	Unchecked		No		Unchecked	Unchecked	Unchecked	Unchecked	Unchecked	Unchecked	Unchecked		no	no	no		yes	Debridement of back carbuncle	no		yes	Checked	Checked	Unchecked	Unchecked	Unchecked
8677-278	10310	January 1, 1947	male	June 14, 2019	72.449	May 30, 2019	June 8, 2019	10	Fijian of Indian decent		No		No		transferred		Unchecked	Unchecked	Unchecked	Unchecked	Unchecked	Checked	Unchecked	Unchecked	no	No		Unchecked	Unchecked	Unchecked	Unchecked	Unchecked	Unchecked	Unchecked		no	no	no		no		no		yes	Checked	Unchecked	Unchecked	Unchecked	Unchecked
8676-406	20442	January 1, 1944	female	June 10, 2019	75.4387	May 30, 2019	June 13, 2019	15	Fijian of Indian decent		No		No		discharged		Unchecked	Unchecked	Unchecked	Unchecked	Unchecked	Checked	Unchecked	Unchecked	no	No		Unchecked	Unchecked	Unchecked	Unchecked	Unchecked	Unchecked	Unchecked		no	no	no		yes	Surgical bed sore Debridement	no		yes	Checked	Unchecked	Unchecked	Unchecked	Unchecked
8676-400	20436	July 21, 2018	female	June 3, 2019	0.867899	May 31, 2019	June 6, 2019	7	iTaukei		No		No		discharged		Unchecked	Unchecked	Unchecked	Unchecked	Unchecked	Checked	Unchecked	Unchecked	yes	No		Unchecked	Unchecked	Unchecked	Unchecked	Unchecked	Unchecked	Unchecked		no	no	no		no		no		yes	Checked	Checked	Unchecked	Unchecked	Unchecked
8677-263	10295	October 28, 1980	male	June 3, 2019	38.5955	June 2, 2019	June 10, 2019	9	Fijian of Indian decent		Yes	Wainikoro Health Centre	No		death		Unchecked	Unchecked	Unchecked	Unchecked	Unchecked	Checked	Unchecked	Unchecked	no	No	negative	Unchecked	Unchecked	Unchecked	Unchecked	Unchecked	Unchecked	Unchecked		no	no	no		no		no		yes	Checked	Unchecked	Checked	Unchecked	Unchecked
8677-262	10294	January 4, 1961	male	June 3, 2019	58.4093	June 3, 2019	June 5, 2019	3	Fijian of Indian decent		No		No		discharged		Unchecked	Unchecked	Unchecked	Unchecked	Unchecked	Checked	Unchecked	Unchecked	no	No		Unchecked	Unchecked	Unchecked	Unchecked	Unchecked	Unchecked	Unchecked		no	no	no		yes	Abdominal wound debridement.	no		no	Unchecked	Unchecked	Unchecked	Unchecked	Unchecked
8677-269	10301	June 26, 1978	male	June 8, 2019	40.95	June 3, 2019	June 10, 2019	8	iTaukei		No		No		discharged		Unchecked	Unchecked	Unchecked	Unchecked	Unchecked	Checked	Unchecked	Unchecked	no	No		Unchecked	Unchecked	Unchecked	Unchecked	Unchecked	Unchecked	Unchecked		no	no	no		yes	Rt small finger wound wash x 2	no		yes	Checked	Checked	Unchecked	Unchecked	Unchecked
8676-401	20437	January 1, 1954	female	June 4, 2019	65.4209	June 3, 2019	June 15, 2019	13	iTaukei		Yes	Savusavu	No		death		Unchecked	Unchecked	Unchecked	Unchecked	Unchecked	Checked	Unchecked	Unchecked	no	No	negative	Unchecked	Unchecked	Unchecked	Unchecked	Unchecked	Unchecked	Unchecked		no	no	no		yes	Back to left flank necrotising fasciitis debridement	no		yes	Checked	Checked	Checked	Unchecked	Unchecked
8676-402	20438	February 10, 2007	female	June 4, 2019	12.3121	June 4, 2019	June 8, 2019	5	iTaukei		No		No		discharged		Unchecked	Unchecked	Unchecked	Unchecked	Unchecked	Checked	Unchecked	Unchecked	no	No	negative	Unchecked	Unchecked	Unchecked	Unchecked	Unchecked	Unchecked	Unchecked		no	no	no		yes	Left thumb wound wash & closure	no		yes	Checked	Checked	Unchecked	Unchecked	Unchecked
8676-403	20439	January 1, 1979	female	June 6, 2019	40.4271	June 5, 2019	June 10, 2019	6	Fijian of Indian decent		Yes	Dreketi health center	No		discharged		Unchecked	Unchecked	Unchecked	Unchecked	Unchecked	Checked	Unchecked	Unchecked	no	No	negative	Unchecked	Unchecked	Unchecked	Unchecked	Unchecked	Unchecked	Unchecked		no	no	no		yes	Right breast abscess Incision and Drainage & Biopsy	no		yes	Checked	Checked	Unchecked	Unchecked	Unchecked
8676-417	20453	January 13, 2017	male	June 13, 2019	2.41205	June 5, 2019	June 9, 2019	5	iTaukei		Yes	Nambouwalu	No		discharged		Unchecked	Unchecked	Unchecked	Unchecked	Unchecked	Checked	Unchecked	Unchecked	no	No	negative	Unchecked	Unchecked	Unchecked	Unchecked	Unchecked	Unchecked	Unchecked		no	no	no		no		no		yes	Unchecked	Unchecked	Unchecked	Unchecked	Unchecked
8676-404	20440	April 4, 2000	female	June 6, 2019	19.1704	June 6, 2019	June 11, 2019	6	iTaukei		No		No		discharged		Unchecked	Unchecked	Unchecked	Unchecked	Unchecked	Checked	Unchecked	Unchecked	no	No	negative	Unchecked	Unchecked	Unchecked	Unchecked	Unchecked	Unchecked	Unchecked		no	no	no		no		no		yes	Checked	Checked	Checked	Unchecked	Unchecked
8677-265	10297	May 5, 1992	male	June 7, 2019	27.0883	June 6, 2019	June 10, 2019	5	iTaukei		No		No		discharged		Unchecked	Unchecked	Unchecked	Unchecked	Unchecked	Checked	Unchecked	Unchecked	no	No		Unchecked	Unchecked	Unchecked	Unchecked	Unchecked	Unchecked	Unchecked		no	no	no		yes	Incision and drainage of perineal abscess.	no		yes	Checked	Checked	Unchecked	Unchecked	Unchecked
8677-266	10298	September 4, 1985	male	June 7, 2019	33.755	June 6, 2019	June 13, 2019	8	iTaukei		Yes	Nakorovatu Health Centre	No		discharged		Unchecked	Unchecked	Unchecked	Unchecked	Unchecked	Checked	Checked	Unchecked	no	No		Unchecked	Unchecked	Unchecked	Unchecked	Unchecked	Unchecked	Unchecked		no	no	no		yes	Left middle finger wound wash.	no		yes	Checked	Checked	Unchecked	Unchecked	Unchecked
8677-268	10300	October 23, 1965	male	June 8, 2019	53.6236	June 6, 2019	June 8, 2019	3	Fijian of Indian decent		No		No		discharged		Unchecked	Unchecked	Unchecked	Unchecked	Unchecked	Checked	Unchecked	Unchecked	no	No	negative	Unchecked	Unchecked	Unchecked	Unchecked	Unchecked	Unchecked	Unchecked		no	no	no		yes	Left foot debridement and wound wash.	no		yes	Unchecked	Unchecked	Unchecked	Unchecked	Unchecked
8676-405	20441	October 15, 1977	female	June 6, 2019	41.64	June 6, 2019	July 14, 2019	39	Fijian of Indian decent		No		No		death		Unchecked	Unchecked	Unchecked	Unchecked	Unchecked	Checked	Unchecked	Unchecked	no	No	negative	Unchecked	Unchecked	Unchecked	Unchecked	Unchecked	Unchecked	Unchecked		no	no	no		yes	Right thigh incision and drainage, debridement, COD & vaccum dressing	no		yes	Checked	Checked	Checked	Checked	Unchecked
8677-267	10299	February 1, 1996	male	June 8, 2019	23.3484	June 6, 2019	June 19, 2019	14	iTaukei		Yes	Savusavu Hospital	No		discharged		Unchecked	Checked	Unchecked	Unchecked	Unchecked	Checked	Unchecked	Unchecked	no	No	positive	Checked	Unchecked	Unchecked	Unchecked	Unchecked	Unchecked	Unchecked		no	no	no		yes	Incision and drainage of abscess.	no		yes	Checked	Checked	Unchecked	Unchecked	Unchecked
8676-535	20571	January 1, 1948	female	September 2, 2019	71.6687	June 7, 2019	June 12, 2019	6	Fijian of Indian decent		No		No		discharged		Unchecked	Unchecked	Unchecked	Unchecked	Unchecked	Checked	Unchecked	Unchecked	no	No	negative	Unchecked	Unchecked	Unchecked	Unchecked	Unchecked	Unchecked	Unchecked		no	no	no		no		no		yes	Checked	Checked	Unchecked	Unchecked	Unchecked
8677-273	10305	March 25, 1953	male	June 9, 2019	66.2067	June 7, 2019	June 26, 2019	20	Fijian of Indian decent		No		No		discharged		Unchecked	Checked	Unchecked	Unchecked	Unchecked	Checked	Unchecked	Unchecked	no	Yes	positive	Checked	Unchecked	Unchecked	Unchecked	Unchecked	Unchecked	Unchecked		no	no	no		no		no		yes	Checked	Unchecked	Checked	Unchecked	Unchecked
8676-408	20444	May 21, 1990	female	June 7, 2019	29.0459	June 7, 2019	June 10, 2019	4	iTaukei		No		No		discharged		Unchecked	Unchecked	Unchecked	Unchecked	Unchecked	Checked	Unchecked	Unchecked	no	No		Unchecked	Unchecked	Unchecked	Unchecked	Unchecked	Unchecked	Unchecked		no	no	no		no		no		yes	Checked	Checked	Unchecked	Unchecked	Unchecked
8677-271	10303	April 23, 2017	male	June 8, 2019	2.12457	June 7, 2019	June 12, 2019	6	iTaukei		Yes	Savusavu Hospital	No		discharged		Checked	Unchecked	Unchecked	Unchecked	Unchecked	Checked	Unchecked	Unchecked	yes	No	positive	Unchecked	Unchecked	Unchecked	Checked	Unchecked	Unchecked	Unchecked		no	no	yes	2	no		no		yes	Checked	Checked	Unchecked	Checked	Unchecked
8677-272	10304	January 25, 2015	female	June 8, 2019	4.36687	June 7, 2019	June 10, 2019	4	iTaukei		No		No		discharged		Unchecked	Unchecked	Unchecked	Unchecked	Unchecked	Checked	Unchecked	Unchecked	no	No	negative	Unchecked	Unchecked	Unchecked	Unchecked	Unchecked	Unchecked	Unchecked		no	no	no		yes	Incision and drainage of submanidbular abscess.	no		yes	Checked	Checked	Unchecked	Unchecked	Unchecked
8676-407	20443	August 13, 1974	female	June 7, 2019	44.8159	June 7, 2019	June 9, 2019	3	Fijian of Indian decent		No		No		discharged		Unchecked	Unchecked	Unchecked	Unchecked	Unchecked	Checked	Unchecked	Unchecked	no	No		Unchecked	Unchecked	Unchecked	Unchecked	Unchecked	Unchecked	Unchecked		no	no	no		yes	Left breast abscess Incision and Drainage & Biopsy	no		yes	Checked	Unchecked	Unchecked	Unchecked	Unchecked
8677-270	10302	August 17, 2001	male	June 8, 2019	17.807	June 8, 2019	June 9, 2019	2	iTaukei		No		No		death		Unchecked	Unchecked	Unchecked	Unchecked	Unchecked	Checked	Unchecked	Unchecked	no	No		Unchecked	Unchecked	Unchecked	Unchecked	Unchecked	Unchecked	Unchecked		no	no	no		no		no		yes	Checked	Unchecked	Unchecked	Unchecked	Unchecked
8677-274	10306	March 15, 1954	male	June 10, 2019	65.2375	June 9, 2019	June 13, 2019	5	Fijian of Indian decent		No		No		discharged		Unchecked	Unchecked	Unchecked	Unchecked	Unchecked	Checked	Unchecked	Unchecked	no	No		Unchecked	Unchecked	Unchecked	Unchecked	Unchecked	Unchecked	Unchecked		no	no	no		yes	Incision and drainage of Left THUMB	no		yes	Unchecked	Checked	Unchecked	Unchecked	Unchecked
8676-411	20447	January 1, 1951	female	June 11, 2019	68.4408	June 10, 2019	June 17, 2019	8	Fijian of Indian decent		No		No		discharged		Unchecked	Unchecked	Unchecked	Unchecked	Unchecked	Checked	Unchecked	Unchecked	no	No	positive	Unchecked	Unchecked	Unchecked	Unchecked	Unchecked	Unchecked	Checked	E. Coli	no	no	no		no		no		yes	Checked	Unchecked	Checked	Unchecked	Unchecked
8676-409	20445	June 26, 2013	female	June 11, 2019	5.95756	June 10, 2019	June 24, 2019	15	iTaukei		Yes	Savusavu	No		discharged		Unchecked	Unchecked	Unchecked	Unchecked	Unchecked	Checked	Unchecked	Unchecked	no	No	negative	Unchecked	Unchecked	Unchecked	Unchecked	Unchecked	Unchecked	Unchecked		no	no	no		yes	Right hip arthrotomy, I & D of right thigh	no		yes	Checked	Checked	Unchecked	Unchecked	Unchecked
8677-276	10308	January 5, 1992	male	June 11, 2019	27.4305	June 10, 2019	June 14, 2019	5	iTaukei		No		No		discharged		Unchecked	Unchecked	Unchecked	Unchecked	Unchecked	Checked	Checked	Unchecked	no	No		Unchecked	Unchecked	Unchecked	Unchecked	Unchecked	Unchecked	Unchecked		no	no	no		yes	Left ring finger wound wash x 2	no		yes	Checked	Checked	Unchecked	Unchecked	Unchecked
8677-284	10316	April 19, 1972	male	June 21, 2019	47.1704	June 11, 2019	June 30, 2019	20	Fijian of Indian decent		No		No		discharged		Unchecked	Unchecked	Unchecked	Unchecked	Unchecked	Checked	Unchecked	Unchecked	no	No	negative	Unchecked	Unchecked	Unchecked	Unchecked	Unchecked	Unchecked	Unchecked		no	no	no		no		no		yes	Checked	Unchecked	Checked	Unchecked	Unchecked
8676-415	20451	August 26, 1983	female	June 12, 2019	35.7947	June 11, 2019	June 17, 2019	7	iTaukei		No		No		discharged		Unchecked	Unchecked	Unchecked	Unchecked	Unchecked	Checked	Unchecked	Unchecked	no	No	negative	Unchecked	Unchecked	Unchecked	Unchecked	Unchecked	Unchecked	Unchecked		no	no	no		no		no		yes	Checked	Checked	Unchecked	Unchecked	Unchecked
8676-413	20449	January 1, 1933	female	June 12, 2019	86.4422	June 11, 2019	June 13, 2019	3	iTaukei		Yes	Savusavu	Yes	Savusavu	transferred		Unchecked	Unchecked	Unchecked	Unchecked	Unchecked	Checked	Unchecked	Unchecked	no	No	negative	Unchecked	Unchecked	Unchecked	Unchecked	Unchecked	Unchecked	Unchecked		no	no	no		yes	Left buttock & bilateral knees pressure sores Debridement	no		yes	Checked	Checked	Checked	Unchecked	Unchecked
8676-419	20455	August 2, 1960	female	June 13, 2019	58.861	June 12, 2019	June 22, 2019	11	iTaukei		No		No		discharged		Unchecked	Unchecked	Unchecked	Unchecked	Unchecked	Checked	Unchecked	Unchecked	no	No	negative	Unchecked	Unchecked	Unchecked	Unchecked	Unchecked	Unchecked	Unchecked		no	no	no		yes	Right leg necrotising fasciitis debridement	no		yes	Checked	Checked	Checked	Unchecked	Unchecked
8676-421	20457	July 7, 2018	female	June 14, 2019	0.936345	June 12, 2019	August 1, 2019	51	iTaukei		No		No		discharged		Unchecked	Unchecked	Unchecked	Unchecked	Unchecked	Checked	Unchecked	Unchecked	yes	No	negative	Unchecked	Unchecked	Unchecked	Unchecked	Unchecked	Unchecked	Unchecked			no	no		no		no		yes	Checked	Checked	Unchecked	Unchecked	Unchecked
8676-414	20450	July 12, 1976	female	June 12, 2019	42.9158	June 12, 2019	June 13, 2019	2	Fijian of Indian decent		No		No		discharged		Unchecked	Unchecked	Unchecked	Unchecked	Unchecked	Checked	Unchecked	Unchecked	no	No		Unchecked	Unchecked	Unchecked	Unchecked	Unchecked	Unchecked	Unchecked		no	no	no		no		no		yes	Checked	Checked	Unchecked	Unchecked	Unchecked
8677-280	10312	February 7, 1948	male	June 18, 2019	71.3593	June 12, 2019	June 25, 2019	14	Fijian of Indian decent		No		No		discharged		Unchecked	Unchecked	Unchecked	Unchecked	Unchecked	Checked	Unchecked	Unchecked	no	No		Unchecked	Unchecked	Unchecked	Unchecked	Unchecked	Unchecked	Unchecked		no	no	no		no		no		yes	Unchecked	Unchecked	Checked	Unchecked	Unchecked
8676-418	20454	December 12, 1942	female	June 13, 2019	76.501	June 12, 2019	June 14, 2019	3	Fijian of Indian decent		Yes	Dreketi health center	No		discharged		Unchecked	Unchecked	Unchecked	Unchecked	Unchecked	Checked	Unchecked	Unchecked	no	No		Unchecked	Unchecked	Unchecked	Unchecked	Unchecked	Unchecked	Unchecked		no	no	no		yes	Right breast abscess Incision and Drainage & Biopsy	no		yes	Checked	Checked	Unchecked	Unchecked	Unchecked
8676-422	20458	September 17, 2017	male	June 14, 2019	1.73853	June 13, 2019	June 17, 2019	5	iTaukei		No		No		discharged		Unchecked	Unchecked	Unchecked	Unchecked	Unchecked	Checked	Unchecked	Unchecked	no	No	negative	Unchecked	Unchecked	Unchecked	Unchecked	Unchecked	Unchecked	Unchecked		no	no	no		yes	Upper thigh I&D and knee aspiration	no		yes	Checked	Checked	Unchecked	Unchecked	Unchecked
8676-420	20456	April 11, 1996	female	June 14, 2019	23.1732	June 13, 2019	June 18, 2019	6	Fijian of Indian decent		No		No		discharged		Unchecked	Unchecked	Unchecked	Unchecked	Unchecked	Checked	Unchecked	Unchecked	no	No		Unchecked	Unchecked	Unchecked	Unchecked	Unchecked	Unchecked	Unchecked		no	no	no		no		no		yes	Checked	Checked	Unchecked	Unchecked	Unchecked
8677-283	10315	May 2, 1969	female	June 20, 2019	50.1328	June 14, 2019	June 28, 2019	15	Fijian of Indian decent		No		No		discharged		Unchecked	Unchecked	Unchecked	Unchecked	Unchecked	Checked	Unchecked	Unchecked	yes	No	negative	Unchecked	Unchecked	Unchecked	Unchecked	Unchecked	Unchecked	Unchecked		no	no	no		no		no		yes	Unchecked	Unchecked	Unchecked	Unchecked	Unchecked
8676-423	20459	July 17, 2017	male	June 18, 2019	1.91923	June 15, 2019	June 19, 2019	5	iTaukei		Yes	Dreketi health center	No		discharged		Unchecked	Unchecked	Unchecked	Unchecked	Unchecked	Checked	Unchecked	Unchecked	yes	No	negative	Unchecked	Unchecked	Unchecked	Unchecked	Unchecked	Unchecked	Unchecked		no	no	no		no		no		yes	Checked	Checked	Unchecked	Unchecked	Unchecked
8677-279	10311	October 1, 1961	male	June 17, 2019	57.7084	June 15, 2019	June 17, 2019	3	Fijian of Indian decent		No		No		discharged		Unchecked	Unchecked	Unchecked	Unchecked	Unchecked	Checked	Unchecked	Unchecked	no	No		Unchecked	Unchecked	Unchecked	Unchecked	Unchecked	Unchecked	Unchecked		no	no	no		yes	I&D of Left second toe abscess.	no		yes	Checked	Checked	Unchecked	Unchecked	Unchecked
8676-451	20487	July 8, 1973	female	July 17, 2019	46.0233	June 15, 2019	June 17, 2019	3	iTaukei		No		No		discharged		Unchecked	Unchecked	Unchecked	Unchecked	Unchecked	Checked	Unchecked	Unchecked	no	No	positive	Unchecked	Unchecked	Unchecked	Unchecked	Unchecked	Unchecked	Checked	S. Saprophyticus	no	no	no		yes	Right inguinal debridement	no		yes	Checked	Checked	Unchecked	Unchecked	Unchecked
8676-425	20461	April 11, 1993	female	June 20, 2019	26.1903	June 17, 2019	June 21, 2019	5	iTaukei		Yes	Taveuni	Yes	Taveuni	transferred		Unchecked	Unchecked	Unchecked	Unchecked	Unchecked	Checked	Unchecked	Unchecked	no	No	negative	Unchecked	Unchecked	Unchecked	Unchecked	Unchecked	Unchecked	Unchecked		no	no	no		no		no		yes	Checked	Checked	Checked	Unchecked	Unchecked
8676-424	20460	April 13, 2007	male	June 18, 2019	12.1807	June 17, 2019	June 19, 2019	3	iTaukei		No		No		discharged		Unchecked	Unchecked	Unchecked	Unchecked	Unchecked	Checked	Unchecked	Unchecked	no	No		Unchecked	Unchecked	Unchecked	Unchecked	Unchecked	Unchecked	Unchecked		no	no	no		yes	Right foot I&D	no		yes	Checked	Unchecked	Unchecked	Unchecked	Unchecked
8677-281	10313	December 22, 1947	male	June 19, 2019	71.4908	June 18, 2019	June 21, 2019	4	Fijian of Indian decent		No		No		discharged		Unchecked	Unchecked	Unchecked	Unchecked	Unchecked	Checked	Unchecked	Unchecked	no	No		Unchecked	Unchecked	Unchecked	Unchecked	Unchecked	Unchecked	Unchecked		no	no	no		no		no		yes	Checked	Checked	Checked	Unchecked	Unchecked
8677-297	10329	November 9, 1965	male	July 4, 2019	53.6482	June 18, 2019	June 26, 2019	9	Fijian of Indian decent		Yes	Nabouwalu Hospital	No		discharged		Unchecked	Unchecked	Unchecked	Unchecked	Unchecked	Checked	Unchecked	Unchecked	no	No		Unchecked	Unchecked	Unchecked	Unchecked	Unchecked	Unchecked	Unchecked		no	yes	no		yes	Wound wash and closure of traumatic amputation of Left finger distal Phalanx Ã3	no		yes	Checked	Checked	Unchecked	Unchecked	Unchecked
8677-295	10327	January 1, 1944	male	July 3, 2019	75.5017	June 19, 2019	July 15, 2019	27	Fijian of Indian decent		No		No		discharged		Unchecked	Unchecked	Unchecked	Unchecked	Unchecked	Checked	Unchecked	Unchecked	no	No		Unchecked	Unchecked	Unchecked	Unchecked	Unchecked	Unchecked	Unchecked		no	yes	no		yes	Debridement of Fore Foot Amputation	no		yes	Checked	Unchecked	Checked	Unchecked	Unchecked
8677-286	10318	January 1, 1950	male	June 21, 2019	69.4675	June 19, 2019	June 22, 2019	4	iTaukei		No		No		discharged		Unchecked	Unchecked	Unchecked	Unchecked	Unchecked	Checked	Unchecked	Unchecked	no	No	negative	Unchecked	Unchecked	Unchecked	Unchecked	Unchecked	Unchecked	Unchecked		no	no	no		yes	Debridement of Left thigh abscess.	no		yes	Checked	Checked	Unchecked	Unchecked	Unchecked
8676-431	20467	July 23, 1955	female	June 25, 2019	63.9233	June 19, 2019	June 26, 2019	8	iTaukei		No		No		death		Unchecked	Unchecked	Unchecked	Unchecked	Unchecked	Checked	Unchecked	Unchecked	no	No	positive	Unchecked	Unchecked	Unchecked	Unchecked	Unchecked	Unchecked	Checked	HACEK Group	no	no	no		no		no		yes	Checked	Unchecked	Checked	Unchecked	Unchecked
8676-426	20462	August 31, 2013	male	June 21, 2019	5.80424	June 20, 2019	June 26, 2019	7	iTaukei		Yes	Savusavu	No		discharged		Unchecked	Unchecked	Unchecked	Unchecked	Unchecked	Checked	Unchecked	Unchecked	no	No	negative	Unchecked	Unchecked	Unchecked	Unchecked	Unchecked	Unchecked	Unchecked		no	no	no		no		no		yes	Checked	Checked	Checked	Unchecked	Unchecked
8677-289	10321	May 21, 1972	female	June 27, 2019	47.0992	June 20, 2019	July 4, 2019	15	iTaukei		No		No		discharged		Unchecked	Unchecked	Unchecked	Unchecked	Unchecked	Checked	Unchecked	Unchecked	no	No	negative	Unchecked	Unchecked	Unchecked	Unchecked	Unchecked	Unchecked	Unchecked		no	no	yes	7	yes	Incision and drainage of submanidbular abscess and Necrotising Fasciatis x 4	yes	7	yes	Checked	Checked	Unchecked	Checked	Unchecked
8677-282	10314	May 16, 1975	male	June 20, 2019	44.0958	June 20, 2019	June 22, 2019	3	iTaukei		No		No		discharged		Unchecked	Unchecked	Unchecked	Unchecked	Unchecked	Checked	Unchecked	Unchecked	no	No		Unchecked	Unchecked	Unchecked	Unchecked	Unchecked	Unchecked	Unchecked		no	no	no		yes	Scalp wound debridement.	no		yes	Checked	Checked	Unchecked	Unchecked	Unchecked
8677-285	10317	April 20, 2002	male	June 21, 2019	17.1691	June 20, 2019	June 30, 2019	11	iTaukei		Yes	Savusavu Hospital	No		discharged		Unchecked	Unchecked	Unchecked	Unchecked	Unchecked	Checked	Checked	Unchecked	no	No	negative	Unchecked	Unchecked	Unchecked	Unchecked	Unchecked	Unchecked	Unchecked		no	no	no		yes	Right upper back Incision and drainage and shoulder joint aspiration.	no		yes	Checked	Checked	Unchecked	Unchecked	Unchecked
8676-428	20464	June 5, 2006	female	June 24, 2019	13.0513	June 22, 2019	June 24, 2019	3	iTaukei		No		No		discharged		Unchecked	Unchecked	Unchecked	Unchecked	Unchecked	Checked	Unchecked	Unchecked	no	No	negative	Unchecked	Unchecked	Unchecked	Unchecked	Unchecked	Unchecked	Unchecked		no	no	no		yes	Left Thigh abscess Incision and Drainage	no		yes	Checked	Checked	Unchecked	Unchecked	Unchecked
8676-427	20463	March 31, 2019	female	June 24, 2019	0.232717	June 22, 2019	June 26, 2019	5	iTaukei		No		No		discharged		Unchecked	Unchecked	Unchecked	Unchecked	Unchecked	Checked	Unchecked	Unchecked	no	No	negative	Unchecked	Unchecked	Unchecked	Unchecked	Unchecked	Unchecked	Unchecked		no	no	no		no		no		yes	Checked	Checked	Checked	Unchecked	Unchecked
8676-429	20465	March 17, 2015	female	June 24, 2019	4.27105	June 23, 2019	June 25, 2019	3	iTaukei		No		No		discharged		Unchecked	Unchecked	Unchecked	Unchecked	Unchecked	Checked	Unchecked	Unchecked	no	No	negative	Unchecked	Unchecked	Unchecked	Unchecked	Unchecked	Unchecked	Unchecked		no	no	no		no		no		yes	Checked	Checked	Checked	Unchecked	Unchecked
8676-432	20468	February 22, 2018	male	June 26, 2019	1.33881	June 24, 2019	June 27, 2019	4	Fijian of Indian decent		No		No		discharged		Unchecked	Unchecked	Unchecked	Unchecked	Unchecked	Checked	Unchecked	Unchecked	no	No	negative	Unchecked	Unchecked	Unchecked	Unchecked	Unchecked	Unchecked	Unchecked		no	no	no		yes	Scrub down right leg	no		yes	Checked	Checked	Unchecked	Unchecked	Unchecked
8677-287	10319	July 2, 1951	male	June 24, 2019	67.9781	June 24, 2019	June 26, 2019	3	Fijian of Indian decent		No		No		discharged		Unchecked	Unchecked	Unchecked	Unchecked	Unchecked	Checked	Unchecked	Unchecked	no	No		Unchecked	Unchecked	Unchecked	Unchecked	Unchecked	Unchecked	Unchecked		no	no	no		yes	Peri_anal fistula examination under anaesthesia & debridement.	no		yes	Checked	Checked	Unchecked	Unchecked	Unchecked
8677-288	10320	September 19, 1993	male	June 25, 2019	25.7632	June 24, 2019	June 25, 2019	2	Fijian of Indian decent		No		No		discharged		Unchecked	Unchecked	Unchecked	Unchecked	Unchecked	Checked	Unchecked	Unchecked	no	No		Unchecked	Unchecked	Unchecked	Unchecked	Unchecked	Unchecked	Unchecked		no	no	no		yes	Left finger debridement and wound wash.	no		yes	Unchecked	Unchecked	Unchecked	Unchecked	Unchecked
8676-430	20466	March 16, 2015	male	June 25, 2019	4.27652	June 24, 2019	June 26, 2019	3	iTaukei		Yes	Wainikoro health center	No		discharged		Unchecked	Unchecked	Unchecked	Unchecked	Unchecked	Checked	Unchecked	Unchecked	yes	No	negative	Unchecked	Unchecked	Unchecked	Unchecked	Unchecked	Unchecked	Unchecked		no	no	no		no		no		yes	Checked	Checked	Unchecked	Unchecked	Unchecked
8676-433	20469	February 5, 1984	female	June 26, 2019	35.3867	June 25, 2019	June 28, 2019	4	iTaukei		Yes	Dreketi health center	No		discharged		Unchecked	Unchecked	Unchecked	Unchecked	Unchecked	Checked	Unchecked	Unchecked	no	No	negative	Unchecked	Unchecked	Unchecked	Unchecked	Unchecked	Unchecked	Unchecked		no	no	no		yes	Submandibular abscess Incision and Drainage	no		yes	Checked	Checked	Unchecked	Checked	Unchecked
8677-291	10323	May 1, 1953	male	June 27, 2019	66.1547	June 25, 2019	July 3, 2019	9	Fijian of Indian decent		No		No		discharged		Unchecked	Unchecked	Unchecked	Unchecked	Unchecked	Checked	Unchecked	Unchecked	no	No	negative	Unchecked	Unchecked	Unchecked	Unchecked	Unchecked	Unchecked	Unchecked		no	yes	no		yes	RT toe stump debridement.	no		yes	Checked	Checked	Unchecked	Unchecked	Unchecked
8676-436	20472	January 1, 1944	female	June 28, 2019	75.488	June 26, 2019	June 28, 2019	3	Fijian of Indian decent		No		No		discharged		Unchecked	Unchecked	Unchecked	Unchecked	Unchecked	Checked	Unchecked	Unchecked	no	No		Unchecked	Unchecked	Unchecked	Unchecked	Unchecked	Unchecked	Unchecked		no	no	no		no		no		yes	Checked	Unchecked	Unchecked	Unchecked	Unchecked
8676-434	20470	June 25, 2014	male	June 27, 2019	5.00479	June 26, 2019	July 1, 2019	6	iTaukei		Yes	Taveuni	No		discharged		Unchecked	Unchecked	Unchecked	Unchecked	Unchecked	Checked	Unchecked	Unchecked	no	No	negative	Unchecked	Unchecked	Unchecked	Unchecked	Unchecked	Unchecked	Unchecked		no	no	no		yes	Right scrotal wound wash	no		yes	Checked	Checked	Checked	Unchecked	Unchecked
8677-290	10322	October 31, 2002	male	June 27, 2019	16.6544	June 26, 2019	July 1, 2019	6	iTaukei		No		No		discharged		Unchecked	Unchecked	Unchecked	Unchecked	Unchecked	Checked	Unchecked	Unchecked	no	No	negative	Unchecked	Unchecked	Unchecked	Unchecked	Unchecked	Unchecked	Unchecked		no	no	no		yes	Incision and drainage of Left ear.	no		yes	Checked	Checked	Checked	Unchecked	Unchecked
8677-308	10340	May 18, 2013	male	July 10, 2019	6.14374	June 26, 2019	July 11, 2019	16	iTaukei		Yes	Savusavu Hospital	No		discharged		Unchecked	Unchecked	Unchecked	Unchecked	Unchecked	Checked	Unchecked	Unchecked	no	No		Unchecked	Unchecked	Unchecked	Unchecked	Unchecked	Unchecked	Unchecked		no	no	no		yes	Burns debridement and wound wash.	no		yes	Checked	Checked	Unchecked	Unchecked	Unchecked
8676-435	20471	January 1, 2009	male	June 28, 2019	10.486	June 27, 2019	July 1, 2019	5	iTaukei		No		No		discharged		Unchecked	Unchecked	Unchecked	Unchecked	Unchecked	Checked	Unchecked	Unchecked	no	No	negative	Unchecked	Unchecked	Unchecked	Unchecked	Unchecked	Unchecked	Unchecked		no	no	no		yes	Wound wash of right knee	no		yes	Checked	Checked	Unchecked	Unchecked	Unchecked
8677-292	10324	September 1, 1948	female	June 29, 2019	70.8227	June 28, 2019	July 3, 2019	6	iTaukei		No		No		discharged		Unchecked	Unchecked	Unchecked	Unchecked	Unchecked	Checked	Unchecked	Unchecked	no	No	negative	Unchecked	Unchecked	Unchecked	Unchecked	Unchecked	Unchecked	Unchecked		no	no	no		yes	Debridement of right foot swelling.	no		yes	Checked	Unchecked	Checked	Unchecked	Unchecked
8676-437	20473	September 28, 2017	female	July 1, 2019	1.75496	June 29, 2019	July 4, 2019	6	iTaukei		No		No		discharged		Unchecked	Unchecked	Unchecked	Unchecked	Unchecked	Checked	Unchecked	Unchecked	no	No	negative	Unchecked	Unchecked	Unchecked	Unchecked	Unchecked	Unchecked	Unchecked		no	no	no		no		no		yes	Checked	Checked	Unchecked	Unchecked	Unchecked
8677-293	10325	May 5, 1972	female	July 1, 2019	47.154	June 29, 2019	July 2, 2019	4	Fijian of Indian decent		No		No		discharged		Unchecked	Unchecked	Unchecked	Unchecked	Unchecked	Checked	Unchecked	Unchecked	no	No		Unchecked	Unchecked	Unchecked	Unchecked	Unchecked	Unchecked	Unchecked		no	no	no		no		no		yes	Checked	Unchecked	Checked	Unchecked	Unchecked
[truncated: 106 more columns]
